# Supplementary material for: Controls of thermal response of temperate lakes to atmospheric warming
Source: Nat Commun. 2023 Oct 16;14:6503. doi: 10.1038/s41467-023-42262-x (PMC10579293; doi:10.1038/s41467-023-42262-x)
Supplement: Supplementary file 3 — Supplementary Data 1 [file 41467_2023_42262_MOESM3_ESM.xlsx]

## Sheet: Supplementary data
Supplementary data: The variations of trends in climate variables, water temperatures, and Secchi depth in 345 study lakes
LakeID	Lake Name	Country	Summer wind speed		Total summer precipitation		Summer shortwave radiation		Summer longwave radiation		Summer humality		Regional sensing heat flux		Regional latend heat flux		Spring air temperature		Fall air temperature		Winter air temperature		Summer air temperatures		Summer epilimnetic temperature		Summer hypolimnetic temperature		Secchi		Troph status	Hylak_id	Years (#)	Year start	Year end
			Trend (m/s/decade)	p value	Trend (mm/decade)	p value	Trend (W/m2/decade)	p value	Trend (W/m2/decade)	p value	Trend (g/m3/decade)	p value	Trend (W/m2/decade)	p value	Trend (W/m2/decade)	p value	Trend (°C/decade)	p value	Trend (°C/decade)	p value	Trend (°C/decade)	p value	Trend (°C/decade)	p value	Trend (°C/decade)	p value	Trend (°C/decade)	p value	Trend (m/decade)	p value
1	Washington	USA	-0.0252442	0.63451	-0.0130346	0.290777	271011	0.49229	2.39658	0.12557	6.12582e-05	0.7513	5.65618	0.186661	-6.35447	0.153821	-0.167422	0.56122	0.0294119	0.7513	-0.163435	0.597354	0.467247	0.214338	0.602288	0.853278	0.130217	0.204588	0.541176	0.101537	Mesotrophic	8478	23	1993	2015
2	Sammamish	USA	-0.0498765	0.101948	-0.0270087	0.259355	42988	0.955026	2.02342	0.236289	8.10329e-05	0.572782	3.71996	0.127837	-5.19919	0.175896	-0.431375	0.337695	-0.00553033	1	-0.24244	0.337695	0.364567	0.310046	0.454886	0.572782	0.0797414	0.516461	0.533333	0.158239	Mesotrophic	8476	22	1993	2014
3	Mueggelsee	Germany	-0.0416147	0.341199	0.00851895	0.395425	659498	0.0322298	2.22062	0.0190013	0.000164384	0.0771232	-3.24412	0.0322298	-0.942349	0.58652	0.686627	0.00157049	0.296005	0.341199	1.0685	0.0615386	0.723646	0.0118874	1.06842	0.00157049	NA	NA	0.165	0.111729	Hypereutrophic	165102	31	1979	2009
4	Erken	Sweden	0.0576793	0.341718	-0.00140915	0.894906	227322	0.459608	4.46836	0.0644965	0.000456528	0.0725087	-1.95554	0.315573	-1.64784	0.63451	0.708688	0.0174569	1.20979	0.0346148	0.638057	0.56122	0.608303	0.169348	0.147685	0.132087	0.3	0.56122	-1.08	9.27759e-05	Mesotrophic	12809	23	1979	2015
5	Rimov Reservoir	Czech Republic	-0.125636	0.0955902	-0.0172941	0.595912	867470	0.0955902	2.61595	0.0582403	0.000262034	0.0955902	-4.42132	0.0582403	-1.23276	0.255818	-0.349801	0.324712	0.854455	0.197801	-0.372035	0.761873	0.759434	0.0955902	0.984848	0.0280271	-0.368446	0.239974	0.25	0.544486	Eutrophic	167991	18	1998	2015
6	Maggiore	Italy	-0.00535484	0.676724	0.0403234	0.168854	-108813	0.867547	1.7001	0.297252	5.85125e-05	0.707479	-3.07134	0.0334712	3.47884	0.0334712	0.636694	0.00973742	0.785325	0.00106158	0.059508	0.867547	0.38614	0.211002	0.362407	0.531704	0.00502695	0.259587	-0.261538	0.504522	Oligotrophic	1275	27	1988	2015
7	Neversink Reservoir	USA	-0.0271057	0.427204	-0.00137189	0.980211	237646	0.38531	1.26626	0.286157	2.86657e-05	0.862156	-4.11764	0.143342	1.36287	0.358743	0.848739	0.0140636	0.658628	0.0445205	-0.364661	0.535185	0.290784	0.413046	0.695754	0.0561411	-0.117881	0.709844	NA	NA	Mesotrophic	111593	24	1992	2015
8	Cannonsville Reservoir	USA	-0.0527246	0.267327	-0.0187417	0.341718	390630	0.267327	0.549887	0.711571	-0.000235147	0.290777	-2.59052	0.341718	-0.373782	0.915867	1.10807	0.00367077	0.835375	0.039397	-0.614407	0.398036	0.389506	0.224411	0.441508	0.047538	0.268958	0.543418	NA	NA	Eutrophic	9131	23	1992	2015
10	ELA Lake 224	Canada	0.0351889	0.37796	0.0115081	0.402267	2403.06	1	0.77547	0.659335	4.72453e-05	0.75764	-0.155242	0.964838	-0.401308	0.72434	0.0979927	0.860033	1.09503	0.0153265	-0.189544	0.791396	0.212213	0.310625	0.217457	0.537127	-0.1957	0.00414652	-0.75	0.00332936	Oligotrophic	969652	26	1983	2012
11	ELA Lake 239	Canada	0.0780276	0.0410527	0.0146039	0.359004	0	1	1.09228	0.381264	0.000154267	0.359004	-1.9044	0.243038	-0.135542	0.933543	0.601437	0.278347	0.967277	0.0301527	0.718797	0.381264	0.254061	0.226616	0.292784	0.966743	0.126337	0.210804	-0.370588	0.04076	Mesotrophic	970184	27	1979	2012
12	ELA Lake 373	Canada	0.0432649	0.650463	-0.0335847	0.232249	281478	0.483756	-0.993455	0.77308	5.91724e-05	0.90165	-0.00849774	1	-0.759424	0.650463	-0.652939	0.433827	1.21099	0.343419	-2.10324	0.127477	0.491887	0.232249	0.358381	0.174034	-0.243079	0.0633365	-1.34126	0.0133738	Oligotrophic	968686	17	1987	2012
15	Kezar Lake - Upper Bay	USA	-0.0484485	0.0891983	-0.00244747	0.918774	161529	0.35872	2.49467	0.00197912	0.000357196	0.00478138	-0.61267	0.58652	-1.54186	0.341199	0.182505	0.454555	0.52296	0.0295896	0.273296	0.496595	0.35815	0.0350694	0.867183	0.00531308	0.131579	0.759586	0.533333	0.0891983	Oligotrophic	9017	31	1985	2016
18	Heald Pond	USA	-0.0398808	0.433827	-0.00844903	0.77308	76597.4	0.967142	3.9681	0.00447905	0.000281501	0.232249	-0.552361	0.90165	-0.895255	0.90165	0.806743	0.0528611	0.629462	0.201612	-0.29607	0.710836	0.522671	0.387014	1.84	0.0637866	NA	NA	0.0310606	0.901483	Mesotrophic	1046061	17	1989	2016
20	Horseshoe Pond	USA	0.0297248	0.761873	0.00399259	0.939614	-78900.3	0.879573	3.24958	0.081443	0.000167638	0.448718	-3.69275	0.172694	2.511	0.363316	0.652594	0.225479	0.36501	0.324712	-0.8593	0.495366	0.28652	0.288883	-0.192424	0.10312	-0.375	0.704853	-0.36	0.225479	Oligotrophic	1046041	18	1998	2016
21	Bauneg Beg Lake	USA	-0.114492	0.234955	-0.023251	0.766525	1.06275e+06	0.0748246	4.18052	0.137646	0.00025756	0.3223	-3.5131	0.3223	-7.74099	0.234955	0.680937	0.276278	0.227094	0.552615	-0.416556	0.766525	0.890415	0.165857	0.443452	0.298105	-0.0777778	0.921159	0.075	0.692181	Eutrophic	1048629	15	1979	2015
22	Sabbathday Lake	USA	-0.0980239	0.00965058	0.00698588	0.649541	61701.8	0.736976	3.16633	0.00168207	0.000441001	0.0060298	-2.1281	0.353119	-0.202494	0.921311	0.431216	0.038039	0.195525	0.406575	0.25362	0.621368	0.252851	0.149239	0.595238	0.113917	0.0194444	0.782053	-0.253939	0.113917	Oligotrophic	110630	28	1982	2016
23	Lake Caldonazzo	Italy	0.00982995	0.447717	0.00710446	0.456985	475475	0.00609714	0.612429	0.258016	0.000108854	0.22093	-3.53204	8.85172e-05	-0.833699	0.0854543	0.813523	0.000188348	0.804336	0.000240494	1.24818	0.000690619	0.631148	0.00107806	0.697222	0.257902	-0.105194	0.0508753	NA	NA	Mesotrophic	170136	33	1979	2014
24	Lake Iseo	Italy	-0.0138596	0.463469	-0.0123301	0.73508	177056	0.535024	4.11448	0.0321097	0.000463478	0.024081	-2.72461	0.042331	-0.626564	0.283935	0.501889	0.0321097	0.849715	0.020765	0.331922	0.693012	0.799316	0.0164949	0.366667	0.113356	-0.162122	0.0585551	-0.138095	0.76236	Mesotrophic	14185	22	1993	2016
25	Jordan Pond	USA	-0.0990939	0.259355	0.0565673	0.00803477	-147187	0.61176	5.22139	0.00158764	0.000707817	9.97027e-05	-3.9259	0.15857	3.17176	0.236289	0.559366	0.0627352	0.86759	0.00192366	0.524551	0.463469	0.68661	0.0278468	0.945833	0.020765	0.425118	0.0711267	-1.51053	0.0067894	Oligotrophic	1045611	22	1992	2014
26	Allequash	USA	0.0376604	0.105455	-0.0215776	0.028741	282359	0.164001	-0.474955	0.649508	-0.00011752	0.306543	0.401404	0.754713	-1.97624	0.0534343	-0.11933	0.776388	0.552332	0.0831713	-0.268888	0.532061	0.201005	0.348607	0.333333	0.249966	NA	NA	0.0636364	0.477571	Mesotrophic	108073	35	1981	2015
27	Big Muskellunge	USA	0.0413088	0.128585	-0.0191997	0.026731	304726	0.147464	-0.474955	0.649508	-0.00011752	0.306543	0.401404	0.754713	-1.97624	0.0534343	-0.136602	0.776388	0.546051	0.0994828	-0.266243	0.513585	0.190174	0.426451	0.327877	0.418097	0.283591	0.41012	-0.291667	0.0757797	Oligotrophic	108077	35	1981	2015
29	Crystal Lake	USA	0.0413088	0.128585	-0.0191997	0.026731	304726	0.147464	-0.474955	0.649508	-0.00011752	0.306543	0.401404	0.754713	-1.97624	0.0534343	-0.136602	0.776388	0.546051	0.0994828	-0.266243	0.513585	0.190174	0.426451	0.323036	0.55068	-0.498707	0.0134717	-0.025	0.920805	Oligotrophic	1032388	35	1981	2015
30	Fish Lake	USA	0.116429	0.127289	-0.00747143	0.673189	337970	0.314525	0.199453	0.974118	-0.000481156	0.229969	-0.14836	0.974118	0.125267	1	0.544593	0.417304	0.10819	0.974118	-1.6339	0.144292	0.707562	0.346764	0.873906	0.172764	0.156452	1	-0.933193	1.303e-06	Eutrophic	1048799	20	1996	2015
31	Lake Mendota	USA	0.048831	0.381187	-0.0151718	0.450295	372173	0.290561	-1.93184	0.607708	-0.000682911	0.0852101	-1.34836	0.694644	0.976809	0.607708	0.714183	0.155825	0.362003	0.607708	-1.27685	0.0852101	0.180214	0.832592	0.526463	0.69438	-0.258437	0.381187	-0.291667	0.0654734	Eutrophic	9086	21	1995	2015
32	Lake Monona	USA	0.0515467	0.48735	-0.0159058	0.607708	329419	0.263872	-1.93184	0.607708	-0.000682911	0.0852101	-1.34836	0.694644	0.976809	0.607708	0.769387	0.155825	0.436457	0.525992	-1.35072	0.109502	0.3306	0.832592	0.250592	0.97591	0.0216351	0.739764	-0.265954	0.000636959	Hypereutrophic	9087	21	1995	2015
33	Sparkling	USA	0.0376604	0.105455	-0.0215776	0.028741	282359	0.164001	-0.396159	0.670077	-0.000123624	0.255909	0.312643	0.909546	-1.91534	0.0355698	-0.11933	0.776388	0.552332	0.0831713	-0.268888	0.532061	0.201005	0.348607	0.348333	0.244119	0.252007	0.048314	-0.173333	0.255717	Oligotrophic	1032267	35	1981	2015
35	Trout	USA	0.0376604	0.105455	-0.0215776	0.028741	282359	0.164001	-0.396159	0.670077	-0.000123624	0.255909	0.312643	0.909546	-1.91534	0.0355698	-0.11933	0.776388	0.552332	0.0831713	-0.268888	0.532061	0.201005	0.348607	0.252917	0.267986	0.252101	0.227213	0.45	0.00492523	Mesotrophic	8736	35	1981	2015
36	Lake Wingra	USA	0.0862639	0.162984	-0.0140915	0.581255	368032	0.346764	0.16677	0.974118	-0.000497138	0.229969	-2.82837	0.495663	1.81567	0.284322	0.633875	0.314525	0.0246105	1	-1.54035	0.0855148	0.654272	0.381032	0.632071	0.269729	NA	NA	0.344444	0.000344169	Hypereutrophic	111106	20	1996	2015
37	Bubble Pond	USA	0.0180813	0.820217	0.0770805	0.0100042	291826	0.544486	5.40272	0.0230466	0.000956446	5.94366e-05	-4.29262	0.225479	3.78412	0.288883	0.818784	0.0582403	1.16021	0.00313216	0.851144	0.288883	1.14167	0.00801496	-0.823217	0.00565647	NA	NA	-1.94	0.00110564	Oligotrophic	1045490	18	1992	2014
38	Eagle	USA	-0.0583247	0.48735	0.0473386	0.0496694	71251.2	0.927818	4.7625	0.00339943	0.000691253	7.628e-05	-1.12158	0.607708	1.84148	0.607708	0.531516	0.0852101	0.802089	0.027498	0.724737	0.155825	0.728722	0.0200632	1.46959	0.0698871	0.103808	0.111887	-0.341544	0.380753	Oligotrophic	110295	21	1981	2014
39	Irvine	USA	0.090841	0.444044	-0.0871383	0.00684911	1.41942e+06	0.00602581	-0.680256	0.821892	0.000187889	0.620425	-8.11894	0.00602581	-2.23183	0.224134	0.583809	0.392314	1.49315	0.392314	0.752298	0.558351	0.814561	0.104706	0.719388	0.856938	NA	NA	NA	NA	NA	8358	16	1993	2008
40	Brunner	New Zealand	0.0685079	0.519496	-0.063676	0.42848	49529.7	1	0.031691	1	-0.000448677	0.3223	-2.08613	0.488422	1.26828	0.620691	0.00829571	1	0.381601	0.276278	0.70528	0.165857	-0.315612	0.488422	-0.481818	0.766525	0.4	0.0472166	NA	NA	Oligotrophic	16673	15	1993	2014
41	Kortowskie	Poland	-0.080869	0.372365	-0.0040513	0.721226	846677	0.00538255	2.47929	0.0586044	0.000226834	0.0687917	-4.38855	0.00384939	-1.52899	0.253526	0.493132	0.02951	0.254401	0.317747	1.14808	0.0867606	0.863967	0.00306034	0.98	0.00430958	-0.792857	0.000959407	-0.5	0.00202195	Eutrophic	1322454	30	1979	2009
44	Tarawera	New Zealand	-0.0485214	0.710836	-0.0165575	0.710836	608607	0.433827	3.43715	0.343419	0.000212173	0.536648	-1.56857	0.433827	-1.56209	0.710836	0.914887	0.00200529	0.694665	0.0528611	0.399585	0.127477	0.794174	0.0528611	0.498081	0.032046	-0.200429	0.649908	NA	NA	Oligotrophic	16654	17	1991	2014
45	Taupo	New Zealand	0.0560867	0.414891	0.0054722	0.927818	385841	0.566143	-1.94866	0.607708	-0.000312671	0.194127	-4.70891	0.525992	-1.00784	0.215689	-0.143175	0.650582	-0.102807	0.650582	0.100159	0.832592	-0.170198	0.607708	-0.0376065	0.95182	0.0816667	0.716957	NA	1	Oligotrophic	1698	21	1988	2014
46	Blue Chalk	Canada	0.0031449	0.803749	-0.00949975	0.129196	220845	0.195386	0.121508	0.86499	2.00164e-05	0.86499	-0.466707	0.66603	-1.19575	0.244416	0.157777	0.313899	0.39056	0.0129479	0.279531	0.42498	0.153521	0.395254	-0.25	0.132497	-0.2	0.0079092	0.181929	0.0911997	Oligotrophic	1039699	37	1979	2015
47	Chub	Canada	0.0031449	0.803749	-0.00949975	0.129196	220845	0.195386	0.117122	0.885605	1.78118e-05	0.968702	-0.99983	0.223857	-0.905265	0.277679	0.157777	0.313899	0.39056	0.0129479	0.279531	0.42498	0.153521	0.395254	-0.28961	0.15769	-0.0411538	0.447575	-0.142821	0.269337	Mesotrophic	1039610	37	1979	2015
48	Crosson	Canada	-0.00466636	0.844467	-0.0108108	0.132563	228257	0.161681	0.0961403	0.885605	1.41383e-05	0.927054	-0.657648	0.556163	-1.31008	0.255178	0.191464	0.301496	0.411155	0.0134394	0.242991	0.471932	0.151635	0.440319	0.0652941	0.647124	-0.1225	0.0939709	0.0854167	0.42453	Mesotrophic	1040597	37	1979	2015
49	Dickie	Canada	0.0031449	0.803749	-0.00949975	0.129196	220845	0.195386	0.0974735	0.885605	1.67891e-05	0.927054	-0.923297	0.353096	-1.02784	0.301496	0.157777	0.313899	0.39056	0.0129479	0.279531	0.42498	0.153521	0.395254	-0.0649123	0.704474	-0.292823	0.0329886	0.184243	0.0178346	Mesotrophic	1040129	37	1979	2015
50	Harp	Canada	0.0173971	0.244416	-0.00911407	0.14657	236630	0.12596	0.195453	0.743689	1.55574e-05	0.927054	-0.288914	0.704474	-1.34284	0.3397	0.18582	0.27189	0.425741	0.0155379	0.253121	0.52161	0.171241	0.244416	-0.188889	0.139431	-0.0462222	0.547227	0.224747	0.0651194	Mesotrophic	1038098	37	1979	2015
51	Heney	Canada	0.0031449	0.803749	-0.00949975	0.129196	220845	0.195386	0.0875619	0.927054	1.29669e-05	0.906297	-0.687567	0.380875	-1.1865	0.289422	0.157777	0.313899	0.39056	0.0129479	0.279531	0.42498	0.153521	0.395254	-0.184583	0.387984	NA	NA	0.181929	0.0911997	Oligotrophic	1040243	37	1979	2015
52	Plastic	Canada	0.00558041	0.78358	-0.0102163	0.214054	207861	0.186512	0.158228	0.844467	1.86975e-05	0.844467	-0.634926	0.556163	-1.13994	0.244416	0.17444	0.346316	0.411742	0.0149793	0.308387	0.42498	0.16672	0.409957	0.05	0.803672	-0.231099	0.135863	0.228718	0.0689111	Oligotrophic	1039840	37	1979	2015
53	Red Chalk Main	Canada	0.0031449	0.803749	-0.00949975	0.129196	220845	0.195386	0.121508	0.86499	2.00164e-05	0.86499	-0.466707	0.66603	-1.19575	0.244416	0.157777	0.313899	0.39056	0.0129479	0.279531	0.42498	0.153521	0.395254	-0.366039	0.113464	-0.105556	0.0374696	0.152778	0.203971	Mesotrophic	1039761	37	1979	2015
54	Red Chalk East	Canada	0.00350598	0.840364	-0.0109649	0.23891	140445	0.525252	0.247476	0.768457	2.89014e-05	0.768457	-0.536647	0.630995	-0.687852	0.60913	0.219257	0.271287	0.40563	0.0350749	0.0876088	0.816215	0.115921	0.675692	-0.55	0.0324773	-0.257738	0.000165054	-0.0364583	0.744477	Mesotrophic	1039761	33	1979	2015
55	Annie	USA	-0.00688479	0.778426	0.0122909	0.464434	-78558.3	0.639104	0.95002	0.20883	4.93208e-05	0.612528	-0.103562	0.955123	-0.1777	0.749812	0.371109	0.11949	-0.0087888	0.955123	0.175058	0.535906	0.140496	0.377978	-1.64255	0.0510354	-0.597712	0.15947	-2.71955	5.96399e-05	Mesotrophic	114449	29	1984	2015
56	Big Moose	USA	-0.019839	0.77308	0.0116959	0.433827	301984	0.536648	2.66623	0.343419	0.000224785	0.483756	-1.81254	0.483756	0.662263	0.83682	1.6144	0.0290204	1.0335	0.127477	-0.026448	1	0.496083	0.433827	0.595238	0.201612	0.680556	0.0167933	-1.10714	0.0392667	Mesotrophic	110758	17	1994	2011
57	Brooktrout	USA	-0.00173759	1	0.022018	0.224134	196138	0.752642	2.25622	0.499461	7.15954e-05	0.821892	-0.902972	0.821892	0.0824021	0.964089	1.80846	0.0216674	1.2595	0.0791092	-0.221869	0.892558	0.283483	0.685329	0.408333	0.752642	0.442542	0.821536	-1	0.552615	Mesotrophic	1048123	16	1994	2011
59	Cascade	USA	-0.0503737	0.343419	0.00537238	0.83682	676863	0.174034	1.18919	0.710836	0.000111299	0.710836	-2.02067	0.343419	-2.53911	0.650463	1.97251	0.0119794	1.02879	0.091239	0.507911	0.77308	0.60013	0.343419	0.4125	0.00447905	NA	NA	-0.625	0.159329	Mesotrophic	1047665	17	1994	2012
62	G	USA	-0.0206544	0.685329	0.00423919	0.892558	675379	0.224134	2.61823	0.392314	0.000160743	0.685329	-1.38796	0.558351	-1.49026	0.392314	2.06632	0.0170238	1.49484	0.0305201	0.361036	0.964089	0.770909	0.224134	1.97708	0.0273768	NA	NA	0.0625	1	Mesotrophic	1048505	16	1994	2012
64	Indian	USA	-0.0398517	0.387014	0.00598889	0.77308	574965	0.232249	1.62067	0.710836	8.39292e-05	0.77308	-1.02613	0.83682	-1.94526	0.387014	1.8292	0.0119794	1.01326	0.0696754	0.438045	0.77308	0.599094	0.303097	1.54167	0.0356564	-0.29375	1	-0.333333	0.456237	Eutrophic	1048075	17	1994	2012
66	Limekiln	USA	-0.019839	0.77308	0.0116959	0.433827	301984	0.536648	2.68613	0.387014	0.000144999	0.536648	-2.37633	0.536648	-0.0674439	0.967142	1.6144	0.0290204	1.0335	0.127477	-0.026448	1	0.496083	0.433827	0.808974	0.174034	-0.291667	0.967142	-0.95	0.0257418	Oligotrophic	110821	17	1994	2011
68	Moss	USA	-0.0462811	0.363316	0.00493203	0.879573	562223	0.225479	1.71019	0.544486	0.00012111	0.595912	-1.6966	0.448718	-1.29668	0.761873	1.65748	0.0124218	0.808237	0.129745	0.43982	0.704853	0.610654	0.255818	0.229167	0.197801	-0.291667	0.519327	-0.375	0.403318	Mesotrophic	1047684	18	1994	2012
69	North	USA	0.0081215	0.967142	0.00243666	0.967142	559053	0.266052	2.7106	0.343419	0.000179451	0.592301	0.571846	0.967142	-2.93498	0.343419	1.81012	0.0234762	1.27829	0.0637866	0.263929	0.90165	0.719545	0.127477	1.02083	0.0234762	0.956061	0.303097	-0.563492	0.160281	Mesotrophic	110936	17	1994	2012
70	Rondaxe	USA	-0.0533298	0.271662	-0.0056366	0.704853	510249	0.197801	1.71019	0.544486	0.00012111	0.595912	-1.6966	0.448718	-1.29668	0.761873	1.72173	0.0124218	0.770461	0.150051	0.372231	0.761873	0.608303	0.225479	0.125	0.239974	1.23333	0.649446	-0.533333	0.102625	Mesotrophic	1047747	18	1994	2012
72	Sagamore	USA	-0.0462811	0.363316	0.00493203	0.879573	562223	0.225479	1.62109	0.544486	0.000149165	0.649446	-0.899766	0.544486	-0.417222	0.939614	1.65748	0.0124218	0.808237	0.129745	0.43982	0.704853	0.610654	0.255818	0.3	0.255818	-0.021131	0.939527	-0.25	0.303542	Eutrophic	1047729	18	1994	2012
73	South	USA	-0.0203994	0.704853	0.0015853	1	505289	0.288883	1.74333	0.448718	9.3918e-05	0.649446	-1.16305	0.820217	-1.46585	0.448718	1.74091	0.0124218	0.702871	0.129745	0.421208	0.704853	0.661199	0.197801	1.25857	0.0230466	1.11719	0.172694	-2.77778	0.000561946	Oligotrophic	110938	18	1994	2012
74	Squaw	USA	-0.0503737	0.343419	0.00537238	0.83682	676863	0.174034	1.59018	0.710836	7.06552e-05	0.83682	-1.80187	0.387014	-1.71688	0.387014	1.97251	0.0119794	1.02879	0.091239	0.507911	0.77308	0.60013	0.343419	-0.866667	0.091239	NA	NA	0.19375	0.363586	Mesotrophic	1048049	17	1994	2012
76	Giles	USA	-0.0241193	0.553588	-0.0298484	0.080417	585451	0.0278468	0.618038	0.73508	-0.000311089	0.310046	-4.46291	0.175896	-1.04012	0.693012	0.800533	0.080417	0.578624	0.142569	-0.578549	0.429795	0.511327	0.36688	2.51101	0.00210646	0.420953	0.00232389	NA	0.0034284	Oligotrophic	1054140	22	1988	2016
78	Sunapee 200	USA	-0.0476086	0.148635	-0.0132794	0.441846	230262	0.148635	2.04949	0.0210414	0.000190676	0.20883	-1.25336	0.535906	-0.669685	0.836526	0.362536	0.244747	0.479537	0.0688303	-0.12429	0.721539	0.370964	0.0281856	0.665625	0.00730954	-0.0891765	0.721539	-0.5	0.0577645	Oligotrophic	9068	29	1986	2015
80	Bilby Ranch	USA	-0.169333	0.0150836	0.0266884	0.509484	-3333.12	1	-4.87682	0.303097	-0.000555286	0.483756	-4.40057	0.710836	3.1753	0.710836	-0.10494	0.90165	-0.343086	0.592301	-1.62104	0.149375	-0.187025	0.90165	0.647049	0.303097	NA	NA	0.185	0.0578978	Hypereutrophic	1055671	17	1999	2015
81	Binder	USA	0	1	0.0507294	0.373053	-170083	0.843085	3.67342	0.488422	0.000382022	0.552615	-1.28344	1	-0.230539	1	1.55129	0.0924596	0.835099	0.0924596	-0.336477	0.766525	1.92519	0.198211	0.387897	0.179533	NA	NA	-0.3	0.136681	Hypereutrophic	1057619	15	1991	2015
82	Blind Poney	USA	0.0582384	0.433827	-0.0102163	0.433827	242508	0.536648	-1.89927	0.433827	-0.000750011	0.387014	4.01886	0.592301	-3.06684	0.433827	1.03974	0.127477	0.304261	0.90165	-0.706353	0.592301	0.579651	0.483756	0.44125	0.804625	NA	NA	-0.0666667	0.40776	Hypereutrophic	1057168	17	1994	2015
84	Brookfield	USA	0.0133871	0.865649	-0.0193438	0.535024	271011	0.463469	1.5313	0.73508	3.40133e-05	1	-1.98112	0.651869	-0.465793	0.865649	1.05438	0.024081	0.41634	0.535024	-0.894823	0.142569	0.773848	0.101948	0.180502	0.651869	NA	NA	0.0166667	0.910053	Hypereutrophic	1056258	22	1992	2015
85	Capri	USA	-0.0137696	0.874092	0.00513333	0.63451	147187	0.711571	0.100911	1	-0.000123068	0.672611	-0.505294	0.915867	0.27962	0.957875	0.65008	0.101537	0.0278499	1	-0.690052	0.153821	0.358672	0.672611	-0.865546	0.874092	-0.615789	0.341718	0.65	0.0755392	Mesotrophic	1058489	23	1991	2015
86	Clearwater	USA	0.0234593	0.597354	-0.00757418	0.874092	179117	0.597354	-0.248227	0.874092	-0.000318563	0.428178	7.63339	0.169646	-9.17543	0.139144	0.525393	0.0644965	-0.135659	0.791699	-0.71101	0.204904	0.678831	0.369209	0.4	0.691887	0.642857	0.597354	-0.0941176	0.525889	Eutrophic	112722	23	1992	2015
87	Council Bluff	USA	0.0122396	0.777959	0.0068696	0.693012	178727	0.572782	0.383442	0.955026	-0.000203506	0.61176	1.39001	0.73508	-1.55015	0.821525	0.74993	0.024081	-0.0737394	0.821525	-0.857355	0.214713	0.731728	0.397587	-3.91136	0.932558	-3.07273	0.024081	0.3	0.0709021	Mesotrophic	112606	22	1992	2015
88	Forest Lake	USA	0.0163705	0.63451	-0.0341719	0.459608	322410	0.290777	0.355466	0.874092	-0.00030016	0.56122	0.983025	0.832666	-3.9415	0.711571	0.911142	0.0909765	0.26961	0.672611	-0.800786	0.153821	0.687647	0.186661	0.00979324	0.874092	-0.7	0.146201	-0.233333	0.0159365	Hypereutrophic	112141	23	1992	2015
89	McDaniel	USA	0.0926799	0.284322	-0.0207145	0.626496	7826.62	0.974118	-1.49241	0.626496	-0.000454026	0.284322	11.5986	0.0743529	-12.0361	0.127289	0.282172	0.626496	-0.051811	0.871131	-1.39366	0.111887	0.491124	0.673189	-0.229167	0.183447	NA	NA	0.284524	0.00940666	Eutrophic	1059103	20	1991	2015
91	Rain Tree	USA	-0.0248323	0.526178	-0.0211372	0.341718	152794	0.459608	0.82436	0.711571	-0.000144173	0.711571	0.902695	0.711571	-2.96106	0.369209	0.509807	0.267327	0.357352	0.56122	-0.906871	0.315573	0.610822	0.224411	0.429437	0.459608	NA	NA	0.0125	0.936783	Hypereutrophic	1057406	23	1991	2015
92	Shayne	USA	-0.0157367	0.865649	0.00493203	0.651869	165410	0.651869	0.25113	0.955026	-0.000116493	0.777959	-0.606353	0.955026	0.301129	0.955026	0.680246	0.101948	-0.0377914	0.955026	-0.708218	0.175896	0.370272	0.73508	1.96651	0.910196	-0.322222	0.535024	0.758485	0.0273568	Mesotrophic	1058490	22	1991	2015
93	Smithville	USA	-0.0487035	0.286157	-0.0382609	0.0663442	204981	0.535185	1.32265	0.637438	-8.7153e-05	0.747106	3.65407	0.286157	-3.86934	0.264337	0.544289	0.264337	0.622729	0.224208	-0.972698	0.188633	0.735552	0.188633	0.556286	0.804041	0.140175	0.78497	0.0454545	0.307869	Hypereutrophic	9219	24	1991	2015
94	Stockton	USA	0.0300106	0.498564	-0.0362151	0.236289	267140	0.310046	0.571698	0.955026	-0.000243429	0.498564	10.093	0.0906697	-12.6757	0.080417	0.497741	0.283935	0.305281	0.572782	-0.855886	0.337695	0.724674	0.15857	0.706044	0.821525	0.554545	0.498564	0	0.977477	Eutrophic	9273	22	1991	2015
95	Table Rock	USA	0.0425837	0.450295	0.000584477	0.927818	289118	0.349219	0.548999	0.832592	-8.93114e-05	0.832592	5.26793	0.263872	-6.54472	0.215689	0.431376	0.349219	0.0766004	0.927818	-0.966276	0.215689	0.830487	0.194127	4.57387	0.716957	-1.15601	0.48735	0.0166667	1	Mesotrophic	804	21	1991	2015
96	Truman	USA	0.0195908	0.739764	-0.0183894	0.525992	158028	0.607708	-1.80043	0.607708	-0.000433959	0.263872	4.60637	0.194127	-5.06462	0.109502	0.509044	0.319008	0.400639	0.650582	-0.870946	0.215689	0.51647	0.566143	-0.0386081	0.879988	NA	NA	0	0.975866	Hypereutrophic	796	21	1991	2015
98	Viking	USA	-0.049596	0.315573	-0.0365596	0.0644965	182232	0.526178	2.16164	0.398036	-0.000151404	0.49229	2.58204	0.56122	-4.65892	0.224411	0.595825	0.204904	0.67195	0.204904	-1.07457	0.204904	0.830466	0.113051	-0.122619	0.874092	-1.4875	0.119053	0.07	0.412018	Eutrophic	112187	23	1991	2015
99	Walensee	Switzerland	-0.00446237	0.458208	-0.00634117	0.724828	345840	0.0560136	0.924013	0.125086	0.000128725	0.11318	-2.71814	0.00255073	-1.41556	3.73021e-05	0.990149	4.32865e-07	0.634763	0.00082542	0.718503	0.0221325	0.379639	0.01473	0.466667	0.151802	0.152632	0.0199801	-0.244565	0.319908	Mesotrophic	14021	38	1979	2016
100	Zurich	Switzerland	-0.0168454	0.17794	0.00380471	0.66603	412376	0.0400353	1.43318	0.045385	0.000131251	0.0614449	-3.21221	0.0019372	-0.694829	0.0115954	0.652274	5.93912e-05	0.357847	0.045385	0.571239	0.0400353	0.355558	0.0352304	0.140476	0.582758	0.0595455	0.271617	0.195238	0.288513	Mesotrophic	14005	37	1979	2016
101	Neuchatel	Switzerland	-0.0197036	0.347299	0.0068219	0.347299	244194	0.294266	1.10649	0.160631	5.116e-05	0.470351	-2.76724	0.00671701	-0.514714	0.0371605	0.585675	0.00165279	0.255042	0.205247	0.403489	0.137629	0.22422	0.168911	0.123661	0.643254	0.00638945	0.902397	0.25	0.219931	Mesotrophic	1249	36	1981	2016
104	Biel	Switzerland	-0.0550783	0.0193015	0.00551917	0.466468	515540	0.0246599	1.80023	0.02891	0.000173742	0.103756	-3.5432	0.00415082	-0.375695	0.313869	0.764078	0.000772996	0.351963	0.13285	0.441895	0.167894	0.507279	0.0120596	0.242222	0.535356	-0.156481	0.402706	NA	0.548006	Mesotrophic	14023	33	1979	2016
105	Diefenbaker	Canada	-0.0502972	0.651869	0.0284179	0.0755392	-167591	0.693012	0.522364	0.777959	0.000372165	0.0483982	-0.0852916	1	0.303408	0.777959	-0.335146	0.429795	0.349011	0.535024	1.2695	0.259355	-0.338638	0.429795	0.307225	0.0960446	-0.511765	0.36688	0.2	0.843464	Mesotrophic	643	22	1994	2016
106	Buffalo Pound	Canada	-0.0880998	0.315573	0.0214274	0.169646	39810.6	0.874092	0.415916	0.7513	0.000358016	0.0346148	-4.02305	0.153821	0.723923	0.56122	-0.137471	0.791699	0.400958	0.63451	0.98886	0.398036	-0.204237	0.63451	0.468667	0.597354	NA	NA	0.0388889	0.508642	Hypereutrophic	7762	23	1994	2016
107	Last Mountain	Canada	-0.0640031	0.429795	0.0235825	0.0711267	-81103.2	0.865649	0.210225	0.955026	0.000303428	0.0369201	-3.71713	0.127837	1.86217	0.36688	-0.310496	0.651869	0.238205	0.777959	1.23203	0.397587	-0.290249	0.535024	0.394157	0.204294	NA	NA	-0.246667	0.134892	Eutrophic	657	22	1994	2016
108	Wascana	Canada	-0.0619631	0.349219	0.02535	0.304343	-99585	0.832592	-0.341863	0.97591	0.00024467	0.109502	-0.749741	0.607708	-0.367014	0.785797	-0.083396	0.785797	0.592193	0.414891	0.387414	0.832592	-0.374319	0.349219	0.875	0.97591	NA	NA	0.06	0.525992	Hypereutrophic	98797	21	1996	2016
110	Katepwa	Canada	-0.0443687	0.672611	0.00417325	0.791699	234699	0.49229	0.00674964	1	0.000158234	0.204904	-1.27156	0.56122	-1.38089	0.526178	0.0604399	1	0.447967	0.526178	0.994604	0.428178	-0.0404498	0.957875	-0.0772916	0.204904	0.236364	0.832666	-0.111765	0.355128	Hypereutrophic	7729	23	1994	2016
111	Crooked	Canada	-0.0195834	0.711571	-0.00634117	0.63451	204135	0.459608	-0.479837	0.874092	6.9689e-05	0.49229	0.148409	0.957875	-1.32108	0.49229	0.240575	0.56122	0.452114	0.398036	0.912455	0.369209	0.0905109	0.7513	0.472424	0.615686	NA	NA	0.25	0.00333943	Hypereutrophic	7758	23	1994	2016
113	Naroch	Belarus	-0.045609	0.313899	0.000838017	0.94786	678654	0.000291375	2.04628	0.019226	0.000238196	0.020615	-4.96519	1.58706e-06	-0.617122	0.113525	0.413747	0.0134394	0.381761	0.0426392	0.319298	0.538748	0.728366	0.000237695	0.254782	0.00677325	NA	NA	NA	NA	Mesotrophic	13324	37	1979	2015
114	Delavan	USA	-0.099447	0.0172897	-0.00617208	0.596807	198352	0.480605	1.14615	0.596807	-4.6712e-06	1	0.678322	0.627737	-0.278957	0.75764	-0.0967829	0.894787	0.470484	0.201105	0.158688	0.894787	0.159366	0.691553	-0.55019	0.480605	-0.295	0.508454	NA	NA	Eutrophic	111242	26	1984	2012
115	Flathead	USA	-0.00795018	0.782794	-0.019232	0.0187036	536383	0.0222239	0.192925	0.807814	-9.87488e-05	0.263168	-1.22664	0.638157	-0.871814	0.277257	-0.189649	0.455634	0.227253	0.372444	0.431403	0.242912	0.401916	0.0948611	0.246282	0.11572	0.210449	0.0163135	0.0477564	0.770278	Oligotrophic	730	32	1981	2016
119	Eucha	USA	-0.0970171	0.0190013	-0.0024073	0.945797	-36259.5	0.972883	-0.0755827	0.838387	-0.000140112	0.540623	3.65041	0.276696	-2.3095	0.414599	0.245414	0.454555	0.239538	0.434311	0.770197	0.0526731	0.137791	0.610127	0.319163	0.540623	0.0335195	0.55187	NA	NA	Eutrophic	112796	31	1979	2013
120	Spavinaw	USA	-0.0877173	0.0310222	-0.000989607	0.909622	62806.2	0.757997	-0.117004	0.858424	-0.000243912	0.277257	4.17878	0.189004	-3.05287	0.249581	0.376234	0.236492	0.195867	0.39008	0.87659	0.0285808	0.230895	0.35531	0.359911	0.709165	0.378986	0.35531	NA	NA	Eutrophic	112794	32	1979	2013
122	Stechlin	Germany	-0.0375839	0.747106	0.0205596	0.118128	374743	0.535185	1.23987	0.358743	0.000272741	0.070184	-2.58593	0.188633	-0.818168	0.78497	0.426474	0.157406	0.971217	0.0106232	-0.333324	0.602442	0.0874253	0.709844	0.548731	0.205583	-0.192867	0.333061	-0.948232	0.0529487	Oligotrophic	164428	24	1991	2014
124	Otsego	USA	-0.0276783	0.402267	-0.0116959	0.537127	243630	0.270428	0.536319	0.75764	4.89557e-05	0.860033	-2.00786	0.251729	-0.486421	0.691553	0.70375	0.0105634	0.729356	0.0194702	0.0365234	0.964838	0.248807	0.480605	0.444515	0.0706988	-0.0990486	0.18579	0.971429	0.00813843	Mesotrophic	9102	26	1988	2016
129	Kasumigaura	Japan	-0.0494175	0.406443	0.00487331	0.812509	153145	0.61424	2.54063	0.00110872	0.000383106	0.00697472	-3.73923	0.0660284	0.292519	0.74432	0.146903	0.192046	0.368027	0.000522556	0.0734666	0.573211	0.499306	0.0117303	0.509091	0.182138	NA	NA	-0.1	0.000539424	Hypereutrophic	1361	34	1982	2015
130	Lake George Dome	USA	-0.0573095	0.0126099	0.0148078	0.271287	159415	0.245203	1.2945	0.13285	0.000297266	0.0423801	-1.08709	0.545656	-1.24312	0.328991	0.127888	0.515148	0.32284	0.103756	0.300752	0.285018	0.104623	0.698489	0.683897	0.00456598	0.1675	0.447608	0.22	0.323675	Oligotrophic	767	33	1980	2013
132	Big Cedar	USA	-0.130811	0.00948087	-0.0283456	0.024081	423985	0.337695	-3.51252	0.283935	-0.000456183	0.15857	0.720206	0.777959	-2.55531	0.142569	-0.62425	0.310046	0.778757	0.194595	-0.903009	0.259355	-0.340194	0.535024	0.286531	0.777959	0.635066	0.73508	0.0909091	0.849468	Eutrophic	110991	22	1986	2014
133	Browns	USA	-0.14194	0.000339944	-0.0139524	0.237302	361811	0.148635	-1.42812	0.535906	-8.44655e-05	0.749812	-0.869859	0.612528	-2.34145	0.252523	0.00167743	1	0.868084	0.0172061	-0.254635	0.560904	-0.119331	0.836526	-1.14336	0.441846	-0.773018	0.148492	-0.272727	0.106804	Eutrophic	111221	29	1986	2017
134	Crystal2	USA	-0.0711612	0.0852101	-0.0438506	0.00498017	331622	0.349219	-1.03058	0.832592	-3.33402e-05	0.832592	-0.00939459	1	-1.35056	0.607708	-0.611634	0.319008	0.999906	0.0496694	-0.523082	0.381187	0.242125	0.927818	0.482426	0.0496694	0.402495	0.319008	0.930952	0.0478244	Mesotrophic	1047619	21	1986	2011
136	Mary	USA	-0.128389	0.0957467	0.0133722	0.392314	-420057	0.558351	-2.71227	0.892558	-0.000371239	0.821892	-3.01753	0.444044	1.65731	0.685329	0.131072	0.752642	0.570743	0.620425	-0.642955	0.892558	-0.902904	0.344418	-0.602754	0.892558	NA	NA	NA	NA	Mesotrophic	111284	16	2001	2017
137	Nagawicka	USA	-0.117408	0.0113794	-0.0114288	0.38531	538084	0.157406	-2.0829	0.535185	-0.00013	0.78497	-2.01089	0.143342	-1.38954	0.471939	0.0556503	0.901298	1.2059	0.0272727	-0.355064	0.673262	-0.116077	0.901298	-0.228482	0.286157	-0.313038	0.551517	0.277778	0.283168	Mesotrophic	111103	24	1986	2017
138	Pewaukee	USA	-0.113064	0.00285219	-0.0126263	0.13841	344283	0.243762	-1.40245	0.514424	-0.000150358	0.621368	-1.52275	0.228146	-1.23171	0.464785	0.0113374	0.984238	0.937689	0.00909746	-0.421625	0.41793	-0.123763	0.797306	1.28202	0.313655	-0.450906	0.464785	0.4	0.128578	Eutrophic	111096	28	1986	2017
139	School Section	USA	0.0415956	0.483756	0.0181673	0.343419	-246363	0.710836	-1.92661	0.90165	-0.000374155	0.536648	-3.8852	0.174034	3.62661	0.232249	0.346937	0.710836	0.708985	0.536648	-1.32328	0.433827	-0.462399	0.710836	-1.96148	0.710836	NA	NA	0	0.801614	Eutrophic	1049506	17	2000	2017
141	Pushaw	USA	-0.0611025	0.262911	0.0338196	0.123715	-243350	0.401103	5.1418	0.00128785	0.00072612	0.0117702	-3.683	0.0300747	3.91389	0.207857	0.513641	0.401103	0.363351	0.207857	-0.0675893	0.944217	0.510526	0.141726	0.320816	0.141726	NA	NA	-0.114286	0.726447	Mesotrophic	8902	19	1997	2016
142	Upper Narrows Pond	USA	-0.0598594	0.0160965	-0.00543434	0.573849	225464	0.119616	2.39074	0.00274387	0.000307966	0.0179195	-0.430626	0.927054	-2.37199	0.139431	0.0338518	0.68515	0.208682	0.214054	0.247619	0.488196	0.231144	0.0579022	0.284152	0.0149793	-0.0667649	0.813867	0.165476	0.0914401	Oligotrophic	110390	37	1979	2016
143	Lower Narrows Pond	USA	-0.066823	0.0121941	-0.00500519	0.61428	227337	0.130554	2.25137	0.00523375	0.000314476	0.0184523	-0.816976	0.713049	-2.5403	0.105042	0.0480228	0.672844	0.163262	0.2699	0.237993	0.504501	0.231175	0.0743689	0.636667	0.0324778	0.0872388	0.614083	0.18121	0.235923	Oligotrophic	110382	36	1979	2016
144	Little Pennesseewassee (Hobbs Pond)	USA	-0.0524543	0.0482782	-0.0109271	0.301496	138621	0.204565	1.91897	0.00417965	0.000247368	0.0179195	0.740148	0.609998	-2.2593	0.12596	0.0380726	0.885605	0.324974	0.036367	0.270922	0.380875	0.241457	0.102078	0.295381	0.0543931	0.176538	0.283386	0.167949	0.0866512	Mesotrophic	1046014	37	1979	2016
146	Madawaska	USA	-0.0243518	0.341199	0.000201307	0.972883	199277	0.414599	2.6416	0.0143857	0.000419433	0.000314275	-2.96558	0.00885899	0.420181	0.658557	-0.148285	0.518368	0.595808	0.00429829	0.236476	0.507359	0.323371	0.0107889	0.388055	0.000358008	-0.56	0.261963	-0.257895	0.113902	Mesotrophic	106359	31	1980	2016
147	Sebasticook	USA	-0.0502531	0.0429458	-0.0148352	0.125086	174756	0.182656	1.9522	0.0044937	0.000256065	0.0442722	-0.114765	0.959893	-1.93765	0.00828816	0.00307248	1	0.235695	0.0970168	0.211584	0.529614	0.242715	0.0392275	0.243818	0.00567039	0.0761905	0.929868	0.494444	4.12068e-06	Eutrophic	8931	38	1979	2016
148	Long Pond	USA	-0.0473967	0.417304	-0.0102863	0.721176	232084	0.673189	4.06551	0.0124822	0.000318673	0.205754	-3.23549	0.417304	-0.220147	1	0.952805	0.014961	0.765622	0.0409545	-0.217828	0.673189	0.713577	0.0409545	-0.3375	0.455535	NA	NA	-0.395	0.0201244	Mesotrophic	1046856	20	1996	2016
149	Granger Pond	USA	-0.0744577	0.130262	0.0101597	0.673262	-15232.7	1	2.73618	0.0184521	0.00030823	0.0869881	-6.13799	0.0628388	3.79503	0.172491	0.710663	0.0184521	0.445554	0.0561411	0.478372	0.709844	0.29607	0.224208	0.219751	0.136561	NA	NA	-0.113743	0.471666	Oligotrophic	1047060	24	1993	2016
151	Sand (Walden) Pond	USA	-0.0695726	0.0799217	-0.000657603	0.966743	111942	0.587805	2.52782	0.00973742	0.000282602	0.0665756	-3.38234	0.211002	1.35435	0.707479	0.517295	0.0500414	0.292008	0.226616	-0.0683239	0.900459	0.301213	0.156311	1.01667	6.26484e-05	0.171115	0.602168	-0.4	0.0633701	Oligotrophic	110670	27	1990	2016
152	Hancock Pond	USA	-0.0695726	0.0799217	-0.000657603	0.966743	111942	0.587805	2.61622	0.00862146	0.000322563	0.0301527	-2.9369	0.133361	1.18761	0.738719	0.517295	0.0500414	0.292008	0.226616	-0.0683239	0.900459	0.301213	0.156311	0.849679	0.00233728	0.0696429	0.950121	-0.252632	0.122748	Oligotrophic	110672	27	1990	2016
153	Moose Pond	USA	-0.048053	0.0799685	-0.0148313	0.22093	298474	0.110506	1.30261	0.0608169	0.000184084	0.117598	-0.976163	0.630995	-2.01884	0.299212	0.23062	0.271287	0.336148	0.0490922	0.0604121	0.792238	0.234631	0.167894	0.112625	0.11751	-0.0470518	0.962916	0.334046	0.0201019	Oligotrophic	110604	33	1979	2016
154	Perley Pond	USA	-0.0764977	0.12557	0.000201307	1	9211.71	0.874092	2.97537	0.0130434	0.00032233	0.113051	-3.73491	0.139144	2.82409	0.369209	0.74466	0.0096472	0.369158	0.113051	0.0229216	1	0.348632	0.186661	0.151786	1	-0.0411765	0.771345	-0.0176471	0.730653	Mesotrophic	1047005	23	1994	2016
155	Ingalls (Fosters) Pond	USA	-0.0695726	0.0799217	-0.000657603	0.966743	111942	0.587805	2.53695	0.00592701	0.000315282	0.0500414	-3.43158	0.144487	1.10041	0.646498	0.517295	0.0500414	0.292008	0.226616	-0.0683239	0.900459	0.301213	0.156311	-0.03125	0.0729994	NA	NA	0.266667	0.0123244	Oligotrophic	1046985	27	1990	2016
156	Jewett Pond (Five Kezar Ponds)	USA	-0.0569908	0.36302	0.0105686	0.888706	-108218	0.888706	4.18022	0.0173588	0.00045452	0.0688733	-8.22462	0.0930921	3.8829	0.401103	0.837034	0.107543	0.514332	0.107543	-0.563121	0.528865	0.539245	0.141726	-0.0625	0.46225	-0.312748	0.806418	0.25	0.401103	Mesotrophic	1046056	19	1997	2016
158	Middle Pond (Five Kezar Ponds)	USA	-0.0178495	0.537603	0.000595435	1	9260.65	0.974118	3.88383	0.0103743	0.000412246	0.0855148	-6.80428	0.0979938	3.36657	0.495663	0.775883	0.0855148	0.455708	0.127289	-0.510886	0.581255	0.598034	0.111887	0.792763	0.0194278	0.108175	0.495663	0.596154	0.0407421	Mesotrophic	1046103	20	1997	2016
159	Keys Pond	USA	-0.0388881	0.295056	-0.0112521	0.678225	162874	0.441001	2.17927	0.0459983	0.000205193	0.213256	-1.72945	0.37398	-0.544789	0.858873	0.410636	0.13841	0.347694	0.0856477	0.105849	0.707382	0.173381	0.514424	0.571429	0.101049	0.0357955	0.905573	0.0561189	0.782053	Oligotrophic	1046322	28	1988	2016
160	Stearns Pond	USA	-0.0615151	0.10269	-0.0153597	0.377978	334692	0.19556	1.87502	0.0408915	0.000269061	0.11949	-1.41755	0.419899	-1.92677	0.487652	0.336183	0.22274	0.372061	0.0688303	0.035264	0.895533	0.28505	0.170893	0.471154	0.0427415	0.215542	0.778426	0.197826	0.202036	Mesotrophic	1046450	29	1986	2016
161	Pleasant Pond	USA	-0.0753183	0.303097	-0.000125817	1	-65883.8	0.710836	5.34166	0.0015148	0.000582195	0.149375	-9.35177	0.387014	4.37471	0.483756	0.933956	0.108161	0.391971	0.232249	-0.905402	0.343419	0.581068	0.108161	0.359375	0.772705	NA	NA	0.190909	0.457263	Eutrophic	1046831	17	1997	2016
162	Holt Pond	USA	-0.0565828	0.433827	0.0101597	0.83682	344839	0.77308	3.6909	0.0528611	0.00036716	0.343419	-9.48168	0.0637866	1.58108	0.710836	0.960917	0.0150836	0.339333	0.303097	0.300247	0.83682	0.708034	0.201612	0.732143	0.563813	NA	NA	0.0825758	0.406686	Eutrophic	1046962	17	2000	2016
163	Peabody Pond	USA	-0.026254	0.372365	-0.00889106	0.497798	326265	0.133965	2.10337	0.0497027	0.000189294	0.10072	-1.84884	0.253526	-0.973638	0.59249	0.339369	0.124949	0.245315	0.198948	0.162214	0.721226	0.278333	0.153498	0.543516	0.0352703	-0.161462	0.816504	-0.00588235	0.943072	Oligotrophic	110670	30	1979	2016
164	Cold Rain Pond	USA	-0.0695726	0.0799217	-0.000657603	0.966743	111942	0.587805	2.61622	0.00862146	0.000322563	0.0301527	-2.9369	0.133361	1.18761	0.738719	0.517295	0.0500414	0.292008	0.226616	-0.0683239	0.900459	0.301213	0.156311	0.448718	0.203395	0.165278	0.195792	-0.266667	0.0835107	Mesotrophic	1047174	27	1990	2016
165	Tricky Pond	USA	-0.0396101	0.215623	-0.00528431	0.639104	233913	0.377978	2.53752	0.0172061	0.000290936	0.0688303	-0.557589	0.639104	-0.174058	0.895533	0.32036	0.143362	0.311399	0.10269	0.0156799	0.985034	0.199712	0.268413	-0.373255	0.0171669	-0.308333	0.123943	-0.365833	0.0309919	Oligotrophic	110663	29	1988	2016
166	Adams Pond	USA	-0.0508965	0.13841	0.00142173	0.984238	149578	0.441001	2.78603	0.00285219	0.000324024	0.0283093	-2.78675	0.199081	0.302712	0.921311	0.468041	0.0553164	0.355207	0.13841	-0.0800051	0.890007	0.334003	0.101049	0.43505	0.0255253	-0.0870202	0.406392	0.16	0.178874	Oligotrophic	1046900	28	1989	2016
167	Papoose Pond	USA	-0.0771097	0.0425783	0.00604451	0.75764	32521.4	0.860033	2.38272	0.0194702	0.000323203	0.0307671	-3.5257	0.233951	1.19067	0.72434	0.463373	0.112515	0.377868	0.133919	0.015428	0.964838	0.254194	0.402267	-0.941758	0.581515	NA	NA	0.0416667	0.566402	Mesotrophic	1045989	26	1990	2016
168	Keoka	USA	-0.0368696	0.284975	-0.00480354	0.807343	196743	0.320137	2.23523	0.0309919	0.000260236	0.0950248	-0.938443	0.639104	-0.874381	0.666152	0.397614	0.182919	0.403279	0.0533496	0.101108	0.693641	0.197547	0.441846	0.0173927	0.0532657	0.0727273	0.821791	0.2	0.138232	Oligotrophic	110493	29	1988	2016
169	Long (McWain) Pond	USA	-0.0632918	0.0953648	0.00128481	0.933543	72892.7	0.646498	2.35356	0.00973742	0.00029821	0.0370974	-2.48095	0.297252	0.645053	0.867547	0.493001	0.0729994	0.334592	0.144487	0.0682079	0.834863	0.279908	0.278347	-0.250189	0.0500414	0.06	0.851141	-0.052381	0.518024	Oligotrophic	110482	27	1990	2016
170	Bear Pond	USA	-0.0368696	0.284975	-0.00480354	0.807343	196743	0.320137	2.23523	0.0309919	0.000260236	0.0950248	-0.938443	0.639104	-0.874381	0.666152	0.397614	0.182919	0.403279	0.0533496	0.101108	0.693641	0.197547	0.441846	0.382292	0.10269	0.0186908	0.955123	0.103571	0.387791	Mesotrophic	1046335	29	1988	2016
171	Mud Pond 5 Kezars (Five Kezar Ponds)	USA	-0.0569908	0.36302	0.0105686	0.888706	-108218	0.888706	4.18022	0.0173588	0.00045452	0.0688733	-8.22462	0.0930921	3.8829	0.401103	0.837034	0.107543	0.514332	0.107543	-0.563121	0.528865	0.539245	0.141726	1.30573	0.575637	0.163832	0.528359	0.546154	0.0688733	Mesotrophic	1046103	19	1997	2016
172	Moose Pond	USA	-0.0368696	0.284975	-0.00480354	0.807343	196743	0.320137	2.32873	0.0172061	0.00025619	0.0878251	-0.940323	0.419899	-1.04957	0.693641	0.397614	0.182919	0.403279	0.0533496	0.101108	0.693641	0.197547	0.441846	-0.157277	0.0716886	-0.0105556	0.985034	0.265152	0.153908	Oligotrophic	1046341	29	1988	2016
173	Sand Pond	USA	-0.0524543	0.0482782	-0.0109271	0.301496	138621	0.204565	1.91897	0.00417965	0.000247368	0.0179195	0.740148	0.609998	-2.2593	0.12596	0.0380726	0.885605	0.324974	0.036367	0.270922	0.380875	0.241457	0.102078	0.927208	1.24977e-05	0.158272	0.864967	0.0525862	0.609876	Oligotrophic	1046128	37	1979	2016
174	Pennesseewassee (Norway)	USA	-0.0524543	0.0482782	-0.0109271	0.301496	138621	0.204565	1.91897	0.00417965	0.000247368	0.0179195	0.740148	0.609998	-2.2593	0.12596	0.0380726	0.885605	0.324974	0.036367	0.270922	0.380875	0.241457	0.102078	0.441477	0.00220805	0.131667	0.753582	-0.115	0.353014	Oligotrophic	110464	37	1979	2016
175	Thompson Lake (The Heath)	USA	-0.0486096	0.106641	-0.00441827	0.721539	210506	0.487652	2.64931	0.0155295	0.000343195	0.0309919	-1.56704	0.377978	-0.0531764	0.985034	0.234584	0.293426	0.325298	0.10269	0.224388	0.693641	0.205733	0.268413	0.628667	0.0243124	0.163285	0.92525	0.003125	1	Oligotrophic	9018	29	1987	2016
176	Island Pond	USA	-0.0368696	0.284975	-0.00480354	0.807343	196743	0.320137	2.26673	0.0210414	0.00029151	0.0747466	-1.04907	0.511482	-0.926185	0.721539	0.397614	0.182919	0.403279	0.0533496	0.101108	0.693641	0.197547	0.441846	0.191146	0.85118	0.110202	0.586453	0.0666667	0.77835	Mesotrophic	1046275	29	1988	2016
177	Crystal (Anonymous)	USA	-0.0368696	0.284975	-0.00480354	0.807343	196743	0.320137	2.32873	0.0172061	0.00025619	0.0878251	-0.940323	0.419899	-1.04957	0.693641	0.397614	0.182919	0.403279	0.0533496	0.101108	0.693641	0.197547	0.441846	0.145833	0.666152	0.0625533	0.707393	-0.123906	0.548076	Oligotrophic	110536	29	1988	2016
178	Highland	USA	-0.048053	0.0799685	-0.0148313	0.22093	298474	0.110506	1.24574	0.0364613	0.000208112	0.0698555	-0.511688	0.653188	-1.90731	0.258016	0.23062	0.271287	0.336148	0.0490922	0.0604121	0.792238	0.234631	0.167894	0.0221017	0.0674655	-0.105263	0.664364	0.137875	0.277768	Oligotrophic	110580	33	1979	2016
179	Woods Pond	USA	-0.0472756	0.243762	-0.00916983	0.566686	197982	0.41793	2.24952	0.038039	0.000220834	0.185607	-2.20077	0.313655	0.281408	0.952737	0.437723	0.0930928	0.302792	0.13841	0.0190746	0.984238	0.204736	0.33301	0.100733	0.0661573	NA	NA	0	1	Mesotrophic	110603	28	1988	2016
180	Otter Pond	USA	-0.0428387	0.278347	-0.0109209	0.478452	227890	0.428254	2.37367	0.0410527	0.000209786	0.211002	-1.85002	0.359004	0.296041	0.966743	0.462899	0.0799217	0.30694	0.144487	0.0327451	0.966743	0.200669	0.381264	0.567708	0.531704	NA	NA	0.58	0.000147175	Mesotrophic	1046773	27	1988	2016
181	North Pond	USA	-0.0628142	0.0536368	0.0013531	0.909622	137057	0.338683	2.14265	0.00555398	0.000288757	0.00903178	-1.55621	0.445957	-0.1963	0.909622	0.150439	0.445957	0.491926	0.0231711	0.437218	0.322564	0.316381	0.11572	0.268519	0.0125015	NA	NA	0.139643	0.00172338	Eutrophic	1045873	32	1979	2016
182	Ellis (Roxbury, Silver) Pond	USA	-0.0457515	0.338288	0.00436165	0.623812	178803	0.413686	2.85236	0.00953085	0.000302258	0.0161476	-5.04613	0.117634	0.0850742	0.944142	0.642741	0.0234862	0.667071	0.00831237	0.596199	0.498219	0.380365	0.0798387	0.118837	0.058524	-0.889011	0.362378	0.0588517	0.925509	Mesotrophic	109990	25	1992	2016
184	Haley Pond	USA	-0.0735769	0.070184	-0.0281243	0.118128	405461	0.157406	2.10599	0.157406	0.000306676	0.0122367	-1.50399	0.333358	-1.76624	0.130262	0.101622	0.747106	0.503271	0.136561	-0.165367	0.862156	0.290875	0.0782193	-0.488095	0.264337	NA	NA	0.906667	3.80854e-05	Mesotrophic	1041571	24	1979	2015
185	Saddleback	USA	-0.10419	0.0201191	0.0242491	0.204904	-31858.7	0.957875	2.28537	0.0909765	0.000273768	0.0151087	-1.54792	0.428178	1.13692	0.56122	0.353027	0.341718	0.350262	0.245211	-0.480471	0.428178	-0.0805194	0.711571	0.71503	0.0859283	NA	NA	0	1	Mesotrophic	109558	23	1990	2015
186	Lake Anasagunticook (Canton Lake)	USA	-0.0163195	0.779566	0.0267738	0.36302	-98124.8	0.779566	3.93488	0.0117702	0.000451394	0.0802429	-13.3278	0.183699	2.87892	0.484108	0.432561	0.262911	0.232279	0.262911	-0.340885	0.674612	0.39672	0.381479	-0.777652	1	-1.29167	0.0541812	-0.357143	0.420727	Mesotrophic	110227	19	1998	2016
187	North Pond	USA	-0.113201	0.070184	0.00750708	0.862156	55798.2	0.78497	3.55683	0.0006783	0.000526263	0.00506458	-10.0661	0.130262	4.29693	0.286157	0.511812	0.157406	0.473315	0.070184	0.106881	0.940682	0.438449	0.264337	0.944071	0.00986711	-0.305026	0.398888	0.206667	0.00243905	Eutrophic	1045580	24	1991	2016
188	Big Bear & Little Bear Pond	USA	-0.0905587	0.194127	0.0253543	0.694644	32374.5	0.879988	3.85128	0.00861079	0.000449304	0.0571181	-11.9179	0.0967475	7.13039	0.263872	0.625402	0.0654734	0.246105	0.319008	0.133027	0.879988	0.289571	0.349219	0.761377	0.00279439	NA	NA	-0.0180556	0.95182	Mesotrophic	110320	21	1994	2016
189	Upper Range Pond	USA	-0.102609	0.160772	-0.00493202	0.879573	125651	0.820217	3.82313	0.0280271	0.000620337	0.081443	-8.70866	0.0690443	5.4139	0.495366	0.854455	0.0307278	0.531753	0.129745	-0.02755	1	0.589068	0.11164	-1.28409	1	-0.206667	0.761873	0.158333	0.495366	Oligotrophic	110585	18	1995	2016
190	Panther Pond	USA	-0.0859324	0.102811	-0.00444763	0.785797	57313.8	0.785797	3.38106	0.00599747	0.000446156	0.0235268	0.241217	0.97591	2.2995	0.0967475	0.683317	0.039944	0.369276	0.155825	-0.00563244	1	0.405536	0.17419	0.558333	0.0906843	0.1	0.832592	-0.255	0.304343	Oligotrophic	110696	21	1994	2016
191	Forest Lake (Goose Pond)	USA	-0.104315	0.0275134	0.0100402	0.659335	155186	0.596807	3.31286	0.00129058	0.000519764	0.000496635	-5.35675	0.102875	3.06878	0.37796	0.38621	0.117505	0.493075	0.0194702	0.183876	0.860033	0.380851	0.0939033	0.451415	0.139637	-0.236364	0.659335	0.172222	0.128015	Mesotrophic	1047580	26	1991	2016
192	Little Sebago	USA	-0.105897	0.0220555	0.00866812	0.528312	160884	0.657227	3.17455	0.00350738	0.000466168	0.00723518	-5.45497	0.0650314	2.82262	0.387514	0.486987	0.0650314	0.281967	0.198959	0.200013	0.691342	0.321311	0.141193	0.984949	0.00888441	-0.123611	0.761422	0.126786	0.726095	Oligotrophic	110740	25	1991	2016
193	Highland (Duck)	USA	-0.0845005	0.238924	0.0180449	0.450295	184688	0.739764	3.95998	0.00123327	0.000524395	0.0144471	-6.84505	0.194127	2.95588	0.607708	0.486429	0.155825	0.71317	0.00599747	-0.152713	0.739764	0.661902	0.0371977	0.454513	0.0849254	-0.445762	0.238924	-0.8	0.000564297	Mesotrophic	110797	21	1996	2016
194	Auburn	USA	-0.10869	0.00965058	-0.00941782	0.441001	114362	0.395586	3.599	0.000545433	0.000456322	0.00534173	1.5154	0.649541	-4.24162	0.313655	0.232544	0.37398	0.344271	0.128197	0.43221	0.464785	0.386802	0.0481505	0.670797	7.97533e-06	0.449721	0.342625	-0.45142	0.109537	Oligotrophic	110510	28	1981	2016
195	Taylor Pond	USA	-0.0719078	0.00697472	-0.00362856	0.722	224795	0.213039	2.90281	0.000210466	0.000405912	0.000897999	-0.687077	0.722	-1.59844	0.514223	0.085327	0.42341	0.258442	0.15899	0.39672	0.285809	0.354403	0.0117303	0.595455	0.0117303	0.232986	0.847163	0.02	0.893826	Mesotrophic	110547	34	1979	2016
196	Middle Range Pond	USA	-0.066808	0.146201	-0.00616503	0.672611	458183	0.204904	3.82031	0.00260567	0.000617187	0.0112318	-3.96414	0.369209	-2.30989	0.597354	0.443819	0.146201	0.660889	0.0303374	-0.02755	0.957875	0.617119	0.0174569	3.7	0.0725087	-0.166919	0.791699	0.75	0.00138971	Oligotrophic	110585	23	1986	2016
197	Little Wilson (French, Ramsdell) Pond	USA	-0.154238	0.137347	0.0252389	0.752642	165917	0.499461	4.63567	0.0427634	0.000530868	0.0343399	-12.751	0.0343399	6.86113	0.344418	1.43256	0.00789966	1.2084	0.0343399	0.585101	0.892558	0.615989	0.17636	2.42857	0.0528716	-0.765278	0.0867876	-0.4625	0.392314	Mesotrophic	1046118	16	1996	2014
198	Sabattus Pond	USA	-0.0552969	0.0292995	-0.00540174	0.67808	251674	0.109368	2.12074	0.0117303	0.00030702	0.0304361	-0.408147	0.722	-1.72774	0.42341	0.0481149	0.667228	0.353603	0.043787	0.353619	0.440783	0.254272	0.0617788	0.29381	0.055804	NA	NA	-0.0615385	0.543097	Eutrophic	110530	34	1979	2016
199	Cochnewagon Pond	USA	-0.0552969	0.0228643	-0.00634117	0.51328	204360	0.151802	2.05794	0.00486095	0.000294511	0.0236392	0.197933	0.939871	-2.13711	0.279615	0.0138261	0.811195	0.262697	0.102186	0.279081	0.450661	0.208829	0.0664319	0.0346424	0.0187164	NA	NA	-0.6	0.0416853	Mesotrophic	110443	38	1979	2016
200	Pleasant Pond	USA	-0.126221	0.0654734	0.00835425	0.785797	435883	0.290561	3.41004	0.027498	0.000531276	0.0170533	-8.67087	0.0235268	3.31737	0.566143	0.624033	0.0654734	0.190455	0.48735	0.923123	0.48735	0.564223	0.130907	1.55333	0.468417	-0.455208	0.927818	-0.9475	0.0652277	Mesotrophic	1045664	21	1991	2016
201	Berry Pond	USA	-0.0895023	0.0257153	0.0114141	0.520693	110558	0.453662	3.0232	0.00215023	0.000443897	0.00538255	-2.6505	0.238993	-0.198153	1	0.244723	0.238993	0.419762	0.0245781	0.295336	0.475449	0.229216	0.153498	-1.18244	0.816561	-0.981818	0.000254197	0.1	0.391643	Mesotrophic	110359	30	1985	2016
203	Wilson Pond	USA	-0.0669564	0.0112858	-0.00652768	0.558078	143589	0.225413	2.23271	0.00261061	0.000312361	0.010862	-0.359898	0.859452	-2.1397	0.123765	0.0162085	0.827465	0.289334	0.0993264	0.337492	0.361453	0.24374	0.0583174	0.0863095	0.241308	-0.0486742	0.354167	-0.522714	0.00012231	Mesotrophic	110397	36	1979	2016
204	Androscoggin	USA	-0.111446	0.029002	0.0287701	0.143342	-3804.84	0.980211	3.10053	0.00370652	0.000459065	0.0161271	-10.0406	0.0140636	7.35336	0.1069	0.552794	0.0445205	0.438116	0.0782193	0.645456	0.503037	0.204623	0.358743	0.200167	0.00736882	-0.0919591	0.655152	0.494444	0.00682335	Mesotrophic	9001	24	1993	2016
205	Mousam	USA	-0.0522261	0.101451	-0.00518913	0.626572	178967	0.211787	2.60757	0.0241907	0.000178179	0.148946	0.209134	0.883962	-2.11812	0.189004	0.204521	0.230071	0.25477	0.140025	0.237969	0.48561	0.312539	0.0621965	1.04524	0.00111606	-0.281226	0.691411	-0.158201	0.229949	Oligotrophic	110947	32	1979	2016
206	Square Pond	USA	-0.00132596	1	-0.00891728	0.471939	147633	0.637438	2.77027	0.0965338	7.58662e-05	0.709844	-1.17978	0.568338	-0.829831	0.862156	0.572817	0.0349986	0.221495	0.333358	-0.235583	0.637438	0.228922	0.358743	1.75556	0.619725	NA	NA	0.446667	0.0277226	Oligotrophic	110924	24	1988	2016
207	Mountainy Pond	USA	-0.0309816	0.36688	0.0325426	0.0755392	57345.7	0.865649	3.72809	0.00572031	0.000608476	0.0111547	-6.14867	0.0627352	2.86526	0.429795	0.262143	0.429795	0.512673	0.101948	0.0303662	0.910196	0.448514	0.101948	0.711111	0.247446	NA	NA	-0.472727	0.0257277	Oligotrophic	109932	22	1987	2016
210	Echo	USA	-0.0942834	0.333358	0.0386006	0.0395167	-51819.2	0.78497	4.67948	0.000812226	0.000631522	4.2633e-05	-3.26897	0.243693	2.59395	0.38531	0.46273	0.1069	0.825835	0.000565147	0.445208	0.602442	0.65136	0.0184521	0.767094	0.00986711	-0.262755	0.172491	-0.213889	0.441931	Oligotrophic	1045531	24	1992	2016
211	Seal Cove Pond	USA	-0.0759622	0.130262	0.0379128	0.0309291	-19157.7	0.980211	4.7877	0.000565147	0.000672147	3.43787e-05	-6.78539	0.0272727	4.62085	0.205863	0.50154	0.101506	0.853159	0.000389601	0.435657	0.568338	0.8085	0.00370652	0.252137	0.00589998	0.396176	0.320963	-0.760662	0.0196833	Oligotrophic	1045696	24	1992	2016
212	Walker Pond	USA	-0.10508	0.128197	0.0164034	0.295056	100445	0.566686	3.9113	0.000405594	0.000507522	9.94072e-05	0.105326	0.921311	0.866009	0.649541	0.357657	0.0856477	0.561316	0.00859852	0.0384252	0.890007	0.595814	0.00324292	-0.00155677	7.1089e-05	-0.0426471	0.968475	0.224706	0.323143	Oligotrophic	110319	28	1989	2016
213	Chickawaukie Pond	USA	-0.0475896	0.463469	-0.034759	0.114317	506936	0.107852	3.08655	0.0627352	0.000367483	0.080417	3.23566	0.194595	-6.38374	0.283935	-0.00311087	1	0.487786	0.127837	0.357677	0.397587	0.492593	0.0906697	0.822123	0.0369201	NA	NA	1.64545	0.00948087	Mesotrophic	110519	22	1985	2011
214	Little Ossipee	USA	-0.0756599	0.0721243	0.0168183	0.362378	57707.8	0.761422	3.45244	0.00189502	0.000382734	0.0207699	-5.69737	0.0525668	4.44522	0.315252	0.67798	0.00953085	0.485722	0.0497214	0.449566	0.591154	0.509368	0.0471253	0.640556	0.0376549	-0.0461158	1	0.4	0.0280944	Oligotrophic	110875	25	1992	2016
215	Parker Pond	USA	-0.0690568	0.455535	-0.0083461	0.721176	261132	0.417304	2.65422	0.127289	0.000391516	0.314525	0.494291	0.974118	-4.80472	0.455535	0.424973	0.495663	0.20367	0.314525	-0.17695	0.922462	-0.172101	0.770288	0.409091	0.363393	-0.0171429	0.974118	0.09	0.944217	Oligotrophic	110197	20	1988	2016
216	Cobbosseecontee	USA	-0.0552969	0.0228643	-0.00634117	0.51328	204360	0.151802	2.05671	0.0044937	0.000285762	0.0287052	0.254854	0.959893	-2.29989	0.119016	0.0138261	0.811195	0.262697	0.102186	0.279081	0.450661	0.208829	0.0664319	0.380433	0.00960283	-0.0697892	0.0920076	0.38	0.0186977	Mesotrophic	9007	38	1979	2016
220	Jimmy Pond	USA	-0.115199	0.011635	0.0223147	0.293271	21248.7	0.944142	2.95225	0.00301621	0.000478104	0.0109062	-9.60767	0.0376549	7.00647	0.154258	0.511377	0.0471253	0.352048	0.0972765	0.200417	0.726095	0.175139	0.387514	0.611506	0.92555	0.123217	0.117634	-0.5	0.0264233	Mesotrophic	1046289	25	1983	2016
221	Upper Pleasant (Mud) Pond	USA	-0.0497781	0.0400353	-0.00162052	0.906297	214749	0.132563	2.25042	0.0035388	0.00029843	0.020615	-0.257192	0.885605	-1.95145	0.353096	0.042861	0.824048	0.283077	0.0915696	0.291173	0.3397	0.237738	0.0915141	-0.146792	0.00856729	NA	NA	-0.284211	0.0412331	Eutrophic	110460	37	1979	2016
222	Long Pond	USA	-0.0832186	0.0459983	0.0122084	0.593739	12591.7	0.890007	3.40159	8.44009e-05	0.000481757	0.00250491	-1.71041	0.489265	-0.333146	0.952737	0.304965	0.228146	0.430621	0.060536	0.114387	0.858873	0.264237	0.213256	1.07143	0.00109822	-0.593355	0.766964	-0.625	0.000264497	Mesotrophic	110220	28	1985	2016
223	Great Pond	USA	-0.103381	0.101948	0.0292751	0.194595	144001	0.535024	3.72423	0.00130643	0.000706915	0.00336153	-6.02941	0.0321097	3.24133	0.236289	0.569176	0.0711267	0.858226	0.0130861	0.453394	0.397587	0.459607	0.15857	0.317123	0.0549861	-0.0208613	0.351904	-0.292857	0.0904131	Oligotrophic	8976	22	1992	2016
224	Torsey (Greeley)	USA	-0.0605862	0.0771232	0.00248674	0.891844	304429	0.117895	2.14567	0.0208046	0.00037322	0.0350694	-3.35467	0.163406	-0.825573	0.81192	0.152088	0.518368	0.39363	0.0664149	0.0277073	0.838387	0.184797	0.341199	-0.133838	0.385974	-0.0714286	0.85167	0.238462	0.00156557	Oligotrophic	110263	31	1984	2016
225	Carlton Pond	USA	-0.0653854	0.043087	0.00160131	0.891844	215875	0.291985	3.27568	0.00197912	0.000479073	0.0118874	-1.09374	0.634146	-2.55544	0.276696	0.138538	0.291985	0.288571	0.143826	0.401128	0.414599	0.267685	0.126097	0.553819	0.102752	0.0323611	0.586412	-0.63125	0.00929992	Oligotrophic	1045502	31	1982	2016
226	Maranacook	USA	-0.0684123	0.00592912	-0.00310661	0.754068	207924	0.168911	2.59079	0.000933369	0.000356792	0.00523375	-0.855837	0.672844	-2.49335	0.130554	0.0568683	0.61428	0.218133	0.246955	0.256178	0.487265	0.270357	0.0324778	0.392985	0.0092662	-0.0615093	0.827433	0.168333	0.0742614	Oligotrophic	110363	36	1979	2016
228	North Lake (Little Pond)	USA	-0.0822939	0.0972765	0.00161074	0.981367	104488	0.691342	2.9861	0.000838507	0.000426991	0.0183316	-0.683327	0.833516	-0.975524	0.726095	0.391605	0.117634	0.172654	0.469063	-0.026999	0.981367	0.204727	0.413686	0.509596	0.0925656	NA	NA	0.344792	0.141193	Mesotrophic	110035	25	1990	2016
229	East Pond	USA	-0.0764077	0.0586044	-0.00336028	0.802762	269259	0.133965	2.57413	0.00215023	0.000406662	0.0124986	-0.620247	0.775294	-1.83821	0.238993	0.169469	0.453662	0.419686	0.0497027	0.101174	0.694687	0.261887	0.138596	0.231969	0.0131273	NA	NA	-0.331818	0.138596	Mesotrophic	110053	30	1986	2016
230	Salmon Pond (Ellis Pond)	USA	-0.067828	0.0953648	0.0142676	0.359004	91008.1	0.559413	3.291	0.00114548	0.000448556	0.0109804	-1.55649	0.504708	-0.484355	0.770396	0.197714	0.428254	0.472854	0.103937	0.136987	0.616846	0.295042	0.175308	0.19924	0.0499418	0.116132	0.754454	-0.542857	0.0912258	Mesotrophic	110139	27	1987	2016
231	Damariscotta	USA	-0.0929339	0.0232242	0.0156747	0.302216	167927	0.302216	3.2442	0.000339944	0.000591922	0.00133834	-2.8294	0.252523	1.90206	0.807343	0.245759	0.252523	0.44614	0.0373292	0.170604	0.666152	0.340832	0.0533496	0.78994	0.000189322	0.151302	1	0.18	0.201665	Mesotrophic	9022	29	1986	2016
232	Webber Pond	USA	-0.0413088	0.163406	-0.0134176	0.30783	87311	0.58652	2.48604	0.0227552	0.00022855	0.196451	2.75369	0.291985	-3.53985	0.117895	-0.0278149	0.945797	0.144582	0.434311	0.0101384	1	0.163463	0.35872	0.257813	0.563234	-0.38	0.09917	0.305263	0.048592	Eutrophic	110261	31	1979	2015
233	Threemile Pond	USA	-0.0481286	0.0490922	-0.004692	0.864665	137713	0.360627	2.22951	0.0227457	0.000283667	0.0912403	0.944193	0.485647	-2.83612	0.0799685	-0.0656503	0.698489	0.166259	0.360627	0.156944	0.653188	0.187397	0.245203	0.145536	0.938248	-0.434091	0.284902	-0.48545	0.0041328	Eutrophic	110272	33	1979	2014
234	China	USA	-0.0784041	0.0426566	-0.00046006	0.974123	144143	0.322564	2.87484	0.000622374	0.000486016	0.00613307	-1.42644	0.506131	-0.0368796	1	0.116914	0.570323	0.369849	0.0426566	0.242072	0.48561	0.255291	0.13567	0.387895	0.0103911	0.0233844	0.745657	-0.25	0.00990597	Eutrophic	8986	32	1985	2016
235	Swan Lake (Goose Pond)	USA	-0.0967092	0.0729994	0.00683438	0.587805	-58727.3	0.738719	4.40854	4.38884e-05	0.000589699	0.00307378	-2.07755	0.616846	0.253595	0.966743	0.349695	0.0729994	0.371354	0.0729994	0.495655	0.348083	0.438281	0.027121	1.02703	0.000309401	0.50139	0.738609	0.832292	0.0132751	Oligotrophic	110134	27	1982	2016
236	Beaver Pond	USA	-0.0695726	0.0799217	-0.000657603	0.966743	111942	0.587805	2.4286	0.00762124	0.000282883	0.0606248	-2.74128	0.211002	0.423322	0.867547	0.517295	0.0500414	0.292008	0.226616	-0.0683239	0.900459	0.301213	0.156311	0.455556	0.0452661	0.18125	1	0.4125	0.0664574	Mesotrophic	1046620	27	1990	2016
237	Paradise (Muddy) Pond	USA	-0.157776	0.0765137	0.0507836	0.0637866	163858	0.83682	4.73252	0.0057818	0.000900412	0.0435456	-12.0441	0.0150836	10.1196	0.0290204	0.577142	0.187074	0.292719	0.387014	0.0460635	1	0.429178	0.266052	-0.472222	0.385126	NA	NA	-0.0596154	0.591672	Mesotrophic	1046744	17	1999	2016
238	Long	USA	-0.0341297	0.276696	-0.00986405	0.434311	298153	0.134736	1.65275	0.0526731	0.000172937	0.153379	-1.68142	0.30783	-0.989713	0.73391	0.285983	0.163406	0.324808	0.0891983	0.162214	0.683337	0.236268	0.184932	-0.166926	0.0639	-0.355556	0.196322	0.12	0.404559	Oligotrophic	9030	31	1979	2016
239	Little Cobbosseecontee	USA	-0.0669564	0.0112858	-0.00652768	0.558078	143589	0.225413	2.29381	0.00217888	0.000307519	0.0126803	-0.651492	0.859452	-2.02979	0.258251	0.0162085	0.827465	0.289334	0.0993264	0.337492	0.361453	0.24374	0.0583174	0.0681818	0.0721572	0.0856481	0.437348	0.379286	0.00354911	Eutrophic	1045584	36	1979	2016
240	Bay of Naples Lake (Brandy Pond)	USA	-0.0396101	0.215623	-0.00528431	0.639104	233913	0.377978	2.47186	0.0139983	0.000268565	0.0688303	-1.17316	0.464434	-0.888083	0.693641	0.32036	0.143362	0.311399	0.10269	0.0156799	0.985034	0.199712	0.268413	0.172778	0.022086	-0.169444	0.548264	0.178409	0.276525	Oligotrophic	9030	29	1988	2016
241	Kezar Pond	USA	-0.0527452	0.592301	-0.027678	0.433827	139477	0.90165	5.36237	0.00945536	0.000488796	0.091239	-3.6329	0.387014	-0.872472	0.967142	1.23685	0.0234762	0.913769	0.0435456	-0.463841	0.650463	0.931346	0.0356564	0.5	0.592301	NA	NA	0.966667	0.0578978	Mesotrophic	110568	17	1996	2016
242	Annabessacook	USA	-0.0552969	0.0228643	-0.00634117	0.51328	204360	0.151802	2.02196	0.005678	0.00028358	0.0252342	-0.327178	0.919888	-2.3852	0.0560136	0.0138261	0.811195	0.262697	0.102186	0.279081	0.450661	0.208829	0.0664319	0.0211068	0.00660838	-0.4	0.107516	0.738462	0.000656197	Mesotrophic	110435	38	1979	2016
243	Ashuelot Pond	USA	-0.0642581	0.262911	-0.010468	0.59951	352315	0.234239	4.38401	0.0500903	0.000210756	0.484108	-5.66348	0.262911	3.02569	0.726447	0.676928	0.327286	0.228724	0.528865	-0.386301	0.833735	0.819257	0.141726	1.79167	0.0300747	NA	NA	0.075	0.837011	Mesotrophic	111058	19	1991	2016
244	Blaisdell	USA	-0.15529	0.0924596	0.0132243	0.843085	525513	0.373053	3.56615	0.0600383	0.000297981	0.276278	-12.1587	0.165857	6.93263	0.552615	0.783942	0.276278	0.882359	0.113287	1.34255	0.42848	0.555408	0.488422	1.1	0.276278	1.44333	0.519496	NA	0.26551	Mesotrophic	1048804	15	1991	2016
245	Canaan Street	USA	-0.175852	0.00741692	-0.0056366	0.77308	376927	0.303097	1.87854	0.433827	0.000400445	0.387014	-6.56177	0.0528611	1.60014	0.90165	1.23039	0.0435456	0.340007	0.536648	-0.472684	0.90165	0.489287	0.387014	2.1	0.0435456	NA	NA	NA	0.710523	Mesotrophic	1047973	17	1991	2014
248	Crystal	USA	-0.0730006	0.392314	0.0115081	0.652219	-48439.4	0.821892	6.44805	0.0216674	0.000672119	0.115075	-4.51272	0.499461	4.28413	0.620425	0.924692	0.115075	0.64734	0.444044	0.410735	0.964089	0.738094	0.137347	-0.0138889	0.0343399	0.830601	0.892558	-0.111905	0.901539	Mesotrophic	110967	32	1992	2016
251	Forest	USA	-0.111632	0.027498	-0.00976759	0.607708	262484	0.155825	2.81711	0.0571181	0.000243684	0.0852101	-3.9736	0.0121987	0.758045	0.607708	0.945479	0.109502	0.66793	0.155825	-0.276148	0.694644	0.488448	0.109502	1.00385	0.155825	NA	NA	1.88333	0.0371993	Eutrophic	1045491	21	1991	2016
252	Granite	USA	-0.0551548	0.303097	0.0326684	0.303097	300122	0.592301	2.99265	0.174034	0.000413967	0.303097	-10.1244	0.232249	7.53274	0.149375	0.580007	0.343419	0.721724	0.174034	0.976653	0.483756	0.0312757	1	0.867262	0.90165	-0.16841	0.90165	NA	1	Oligotrophic	1049427	17	1993	2016
253	Halfmoon	USA	-0.099957	0.552615	-0.0577751	0.234955	613514	0.234955	4.69054	0.198211	-0.000251688	0.766525	1.73301	0.766525	-4.59472	0.42848	1.31072	0.0748246	0.609733	0.137646	1.21837	0.843085	1.40027	0.0600383	0.6	0.488422	NA	NA	NA	0.047604	Mesotrophic	110986	15	1992	2016
254	Hills Pond	USA	-0.0560387	0.215785	-0.00682557	0.92555	91174.3	0.691342	3.0354	0.00953085	0.000240233	0.215785	-2.93553	0.252461	2.4001	0.559305	0.605585	0.0972765	0.496223	0.0798387	-0.0412278	0.907038	0.490474	0.0471253	0.384848	0.623812	0.554386	0.0445292	1.25	0.0864711	Mesotrophic	1048364	25	1991	2016
255	Island Pond	USA	-0.0750102	0.138967	0.0165135	0.381187	18690.4	0.927818	5.07446	0.00228926	0.000543957	0.0654734	-4.9798	0.263872	6.88519	0.607708	0.890637	0.0654734	0.744139	0.027498	0.0896426	0.927818	0.63324	0.138967	0.495455	0.506284	0.443651	0.414465	-0.282143	0.450295	Mesotrophic	111167	21	1992	2016
256	Island Pond	USA	-0.0192009	0.821892	-0.0163814	0.499461	331294	0.558351	7.13424	0.0216674	0.00021868	0.752642	-3.12476	0.752642	3.31915	0.752642	1.18905	0.115075	0.48115	0.558351	1.60495	0.0649034	1.32181	0.0102795	1.71696	0.115075	NA	NA	-0.148571	0.964089	Mesotrophic	1049294	16	1994	2016
257	Kezar	USA	-0.0860374	0.262911	-0.0100654	0.726447	281866	0.36302	3.55033	0.0588622	0.000312988	0.327286	-3.94188	0.441488	1.10574	0.944217	0.568254	0.401103	0.707345	0.0500903	-0.793439	0.441488	0.632232	0.293917	1.28571	0.381479	NA	NA	NA	0.548006	Mesotrophic	1048643	19	1991	2016
258	Kolelemook	USA	-0.127642	0.198211	-0.0236993	0.620691	443364	0.552615	3.00188	0.0924596	0.000199994	0.552615	-12.415	0.113287	10.8785	0.42848	1.36286	0.165857	-0.246608	1	1.78524	0.165857	0.284146	0.766525	1.08333	0.921159	NA	NA	NA	0.367521	Mesotrophic	1048343	15	1991	2013
259	Massasecum	USA	-0.143816	0.0924596	-0.00297487	1	179428	0.766525	6.80506	0.0477612	0.000447386	0.198211	-9.66238	0.276278	9.96069	0.42848	1.48907	0.113287	0.223983	0.692181	-0.787268	0.552615	0.583115	0.276278	0.546181	0.00558362	0.5	0.552615	NA	0.107762	Mesotrophic	111031	15	1991	2015
260	Millen Pond	USA	-0.0367189	0.752642	0.0249118	0.620425	192278	0.685329	5.00524	0.0528716	0.000617497	0.260351	-5.80035	0.558351	4.87437	0.821892	1.52993	0.0273768	1.23893	0.0528716	-0.73387	0.344418	0.924503	0.0528716	-1.34773	0.444044	-0.88	0.558351	NA	0.386476	Oligotrophic	1049065	16	1996	2015
261	Nubanusit	USA	-0.116276	0.081443	-0.00493202	1	126161	0.820217	4.4967	0.0488796	0.000428862	0.363316	-3.3198	0.544486	1.48004	0.704853	1.39834	0.0124218	0.804163	0.197801	-0.573039	0.649446	0.705279	0.197801	0.561706	0.184617	-0.191026	0.909464	NA	0.26551	Oligotrophic	111129	18	1992	2015
262	Otter Pond	USA	-0.0699189	0.3223	0.0084549	0.921159	138777	0.692181	4.71348	0.0924596	0.00070522	0.165857	-15.0241	0.0175307	9.5832	0.165857	1.14034	0.15075	0.288505	0.620691	-0.19836	0.843085	0.319265	0.620691	-2.78571	0.843085	NA	NA	0.533333	0.102032	Mesotrophic	1048480	15	1991	2015
263	Partridge	USA	-0.0958407	0.00511805	0.00501031	0.7513	357548	0.169646	1.83502	0.12557	0.000270379	0.0231289	-6.35954	0.00367077	1.95488	0.428178	0.78321	0.12557	0.580698	0.245211	-0.02755	0.957875	0.316274	0.290777	1.37917	0.039397	0.796131	0.0537761	-0.377778	0.731702	Mesotrophic	1045695	23	1991	2015
264	Pawtuckaway	USA	-0.0723668	0.552615	0.0241904	0.276278	-206763	0.620691	2.66	0.373053	0.000491958	0.3223	-9.69519	0.198211	8.17529	0.234955	0.833716	0.198211	0.267121	0.692181	0.240236	0.766525	0.117012	0.921159	0.291667	0.0600383	0.738095	1	0.415	0.142391	Mesotrophic	111102	15	1994	2014
265	Perkins Pond	USA	-0.0849124	0.42848	-0.0114745	0.843085	195549	0.373053	3.69766	0.165857	0.000484526	0.234955	-11.3367	0.0748246	8.91149	0.3223	0.859986	0.488422	0.401963	0.692181	0.683239	0.488422	0.387903	0.0924596	1.82727	0.0477612	NA	NA	NA	0.132855	Eutrophic	1048538	15	1991	2013
266	Pleasant	USA	0.0241393	0.821892	-0.0253006	0.685329	50884.7	1	3.11071	0.260351	-0.000286193	0.499461	-8.07014	0.260351	5.52817	0.444044	1.25127	0.0583758	0.556641	0.444044	0.487209	0.821892	0.533604	0.392314	0.539167	0.279414	0.462369	0.344418	0.698485	0.299665	Oligotrophic	110975	16	2001	2016
267	Post Pond	USA	0.00361625	1	-0.022155	0.620691	24431.1	0.921159	5.77537	0.165857	-5.503e-05	0.843085	-6.05	0.42848	2.08048	0.620691	1.86072	0.0376669	0.374965	0.552615	0.806663	0.843085	0.937886	0.165857	-0.166667	0.921159	0.735	0.0828869	0.2525	0.94533	Mesotrophic	1047544	15	1997	2016
268	Rand Pond	USA	-0.142726	0.260351	-0.0531291	0.115075	381649	0.392314	4.26811	0.0957467	0.000447016	0.300427	1.87796	0.444044	-5.21864	0.499461	0.696837	0.444044	-0.141649	0.892558	-0.216936	0.892558	0.823494	0.162805	1.19081	0.0649034	NA	NA	NA	0.462433	Mesotrophic	1048738	16	1991	2010
269	Spofford	USA	-0.0569143	0.324712	0.00556614	0.761873	492026	0.324712	3.47169	0.11164	0.000305349	0.324712	-9.82884	0.0339091	11.5345	0.150051	1.16076	0.081443	0.478887	0.343322	0.191307	0.704853	0.575444	0.40467	1.75	0.0230466	0.902857	0.13933	NA	0.175308	Oligotrophic	111146	18	1991	2014
270	Stinson	USA	-0.134654	0.0290204	0.0451504	0.266052	133695	0.710836	4.94822	0.108161	0.000478462	0.174034	-7.79141	0.0188755	4.01712	0.433827	1.45105	0.00447905	0.0802448	0.967142	1.66685	0.266052	0.537898	0.266052	0.761905	0.216151	0.0768669	0.387014	-0.8	0.591505	Oligotrophic	110729	17	1994	2013
271	Stocker Pond	USA	-0.0524009	0.314525	-0.00536117	0.871131	50581	0.820338	2.4684	0.055593	0.000225732	0.346764	-7.70785	0.0979938	7.02746	0.284322	0.961193	0.119199	0.408562	0.455535	-0.535278	0.721176	0.232232	0.256145	0.143056	0.217377	NA	NA	1.00333	0.348083	Eutrophic	1048351	20	1991	2015
272	Sunset	USA	-0.0560387	0.215785	-0.00682557	0.92555	91174.3	0.691342	3.0354	0.00953085	0.000240233	0.215785	-2.93553	0.252461	2.4001	0.559305	0.605585	0.0972765	0.496223	0.0798387	-0.0412278	0.907038	0.490474	0.0471253	0.666667	0.198959	0.25641	0.128996	0.625758	0.631222	Oligotrophic	1048390	25	1991	2016
273	Todd	USA	-0.126494	0.300427	-0.0611319	0.191671	93531.3	0.752642	3.45881	0.0957467	0.000240623	0.499461	2.13673	0.752642	-0.723787	0.892558	1.31434	0.191671	0.240022	0.752642	-1.57641	0.224134	0.595079	0.300427	0.003125	0.964089	NA	NA	NA	0.462433	Mesotrophic	1048831	16	1991	2015
274	Webster	USA	-0.072345	0.293917	-0.0158138	0.484108	377360	0.234239	3.52732	0.0173588	0.000307568	0.207857	-6.01137	0.36302	1.47817	0.888706	1.08673	0.0802429	0.685777	0.234239	0.495899	0.484108	0.674424	0.0358051	1.1875	0.0588622	-0.22	0.888706	NA	0.26551	Mesotrophic	110954	19	1991	2015
275	White Oak Pond	USA	-0.0642581	0.3223	0.00469716	1	43455.3	0.766525	4.17588	0.113287	0.000197137	0.552615	-8.83906	0.113287	3.73958	0.488422	1.24116	0.0748246	0.785325	0.234955	-0.0411413	1	0.941107	0.0748246	1.3	0.198211	-0.375	0.552615	NA	0.229556	Mesotrophic	110817	15	1995	2014
277	Pine Island Pond	USA	-0.0461172	0.495366	0.00734771	0.879573	69388.2	1	6.22821	0.0230466	0.000350613	0.495366	-8.01104	0.150051	7.56685	0.363316	1.45174	0.00638754	0.711514	0.11164	-0.160157	0.820217	1.04812	0.0690443	0.153274	0.879573	NA	NA	0.433333	0.138785	Eutrophic	1049643	18	1997	2016
281	Allgjuttern	Sweden	-0.028081	0.674117	0.0366085	0.0207699	-557302	0.141193	3.97396	0.0234862	0.000573177	0.0141957	-3.22234	0.00953085	4.05625	0.0972765	0.276108	0.233613	0.80136	0.0721243	-1.92704	0.00628497	0.13175	0.591154	-0.195652	0.779102	0.159933	0.528087	-0.787594	0.000672083	Oligotrophic	1301618	25	1988	2013
282	Brunnsjon	Sweden	-0.00656909	0.980211	0.0284161	0.0782193	-277025	0.535185	4.87065	0.0210654	0.000515995	0.0184521	-1.36863	0.413046	1.61395	0.709844	0.134733	0.637438	0.393243	0.157406	-1.51246	0.070184	0.30474	0.471939	0.269841	0.654953	-0.681314	0.0445205	-0.133929	0.51808	Hypereutrophic	1307298	24	1988	2012
284	Fiolen	Sweden	-0.0207054	0.825548	0.0272771	0.186004	-400443	0.171758	5.15631	0.00314124	0.000499114	0.024561	-1.72855	0.290058	2.36487	0.186004	0.257166	0.366036	0.709004	0.0778458	-1.45728	0.0275134	0.303456	0.310625	0.110918	0.122853	NA	NA	-0.785714	6.41581e-05	Mesotrophic	160131	26	1988	2013
285	Fracksjon	Sweden	-0.0507945	0.49432	0.0465019	0.0425783	-556635	0.332132	5.22342	0.00478267	0.000550846	0.00416481	-3.27239	0.0524215	4.33942	0.102875	0.315874	0.233951	0.793766	0.102875	-1.68483	0.0275134	0.204237	0.508454	0.722222	0.0549826	0.243687	0.825548	-0.578947	0.0014588	Eutrophic	1300643	26	1988	2013
286	Gyslattasjon	Sweden	-0.0184052	0.901298	0.0342399	0.0965338	-645065	0.1069	6.20277	0.000970349	0.000608298	0.0140636	-2.75763	0.172491	3.19708	0.0965338	0.297089	0.427204	0.56541	0.172491	-1.51828	0.0395167	0.148361	0.503037	-0.988269	0.456658	-0.127778	0.784841	-0.2	0.0388029	Eutrophic	1305374	24	1989	2013
287	Harsvatten	Sweden	-0.101436	0.428178	0.0352288	0.169646	-206529	0.711571	5.73344	0.0096472	0.000532981	0.0201191	-4.87053	0.0909765	2.47316	0.398036	0.102313	0.832666	0.686986	0.224411	-1.74476	0.113051	0.412253	0.224411	0.0280692	0.315573	1.22857	0.000538219	-3.07692	0.000363517	Oligotrophic	1301324	23	1988	2013
289	Langsjon	Sweden	-0.0711428	0.597354	0.028628	0.0644965	-661486	0.101537	6.60386	0.00511805	0.00070213	0.00434001	-2.10298	0.315573	3.84188	0.204904	0.533689	0.245211	0.80952	0.204904	-2.17619	0.0201191	0.30856	0.290777	-0.243965	0.290777	-0.16	0.459608	-0.7	0.000883363	Eutrophic	1296340	23	1989	2013
290	Lien	Sweden	-0.122659	0.346764	0.0251089	0.455535	-605709	0.381032	5.63295	0.0178636	0.000745794	0.0251783	-0.424236	0.820338	0.499245	0.820338	0.487372	0.455535	0.833543	0.229969	-1.2105	0.284322	0.113034	0.696879	0.344933	0.284322	0.416104	0.205754	-0.625	0.0921577	Mesotrophic	157295	20	1989	2009
295	Rotehogstjarnen	Sweden	-0.0928491	0.333358	0.0333667	0.1069	-354837	0.568338	4.91427	0.0140636	0.000507542	0.0122367	-3.96205	0.0210654	5.45189	0.0500487	0.352503	0.157406	0.959277	0.0561411	-1.69093	0.0445205	0.265424	0.333358	0.49537	0.690952	0.500702	0.0255434	-0.823214	0.00284904	Eutrophic	1296970	24	1988	2013
296	St Skarsjon	Sweden	-0.0468548	0.537127	0.0349205	0.0855705	-362595	0.251729	4.77542	0.00478267	0.000512266	0.0172897	-3.29118	0.171758	3.32047	0.122853	0.292719	0.310625	0.690319	0.0524215	-1.4031	0.0307671	0.335007	0.217081	-0.622222	0.22529	0.135714	0.480392	-0.617647	0.000719718	Mesotrophic	1306975	26	1988	2013
297	Stengardshultasjon	Sweden	0.0119981	0.865649	0.05035	0.0369201	-1.18014e+06	0.0278468	6.52246	0.00336153	0.000633103	0.0153075	-1.72856	0.498564	6.11626	0.0278468	0.617436	0.142569	0.525684	0.236289	-1.7297	0.0627352	-0.00367333	1	-0.16239	0.865649	-0.566667	0.142569	-0.196154	0.413468	Eutrophic	159721	22	1989	2013
298	Stensjon	Sweden	-0.149425	0.186661	0.0131521	0.245211	-257928	0.398036	4.43587	0.00706284	0.000554746	0.039397	-1.4765	0.428178	2.05558	0.672611	0.374135	0.12557	0.845522	0.0265222	-1.58688	0.0201191	0.296595	0.153821	0.219384	0.597354	-0.055698	0.315573	-1.1	0.000165999	Mesotrophic	1294383	23	1989	2013
299	Stora Harsjon	Sweden	-0.0470502	0.747106	0.0623045	0.00920185	-812403	0.1069	6.70091	0.00228125	0.000645497	0.00228125	-4.09816	0.0445205	5.80264	0.0445205	0.322149	0.441931	0.547759	0.188633	-1.64661	0.0395167	0.185135	0.568338	0.428968	0.309163	0.0235737	0.441931	-1.44444	7.62826e-06	Mesotrophic	159569	24	1989	2013
300	V Skalsjon	Sweden	-0.0559198	0.637438	0.0211519	0.188633	-703160	0.1069	5.6697	0.00433759	0.000649869	0.00685763	0.0920205	0.980211	0.938535	0.673262	0.403954	0.358743	0.785723	0.157406	-1.77877	0.0272727	0.101568	0.709844	0.111249	0.320963	-0.538095	0.0445205	-0.25	0.615192	Oligotrophic	1288626	24	1989	2013
302	Ovre Skarsjon	Sweden	-0.0535484	0.508454	0.0143851	0.508454	-523375	0.217081	4.64196	0.00816943	0.000516387	0.0194702	0.330357	0.825548	-0.414964	0.964838	0.340123	0.251729	0.898304	0.0706988	-1.47815	0.0307671	0.17569	0.49432	0.713889	0.581515	-0.0521329	0.860033	-0.458816	0.0613519	Mesotrophic	157223	26	1988	2013
304	Gyltigesjon	Sweden	-0.0105458	1	0.0626484	0.0409545	-521063	0.205754	6.27891	0.00476281	0.000697202	0.0124822	-6.14563	0.229969	5.0159	0.144292	0.609541	0.314525	0.602474	0.205754	-0.717181	0.495663	0.400228	0.398672	0.85216	0.416813	-0.0898377	0.820338	-0.764706	0.000588174	Hypereutrophic	1306743	20	1989	2009
305	Stora Envattern	Sweden	-0.0600252	0.498219	0.0289639	0.0650314	-506544	0.141193	4.89924	0.00723518	0.000659753	0.00471404	-2.16842	0.198959	3.07462	0.215785	0.348511	0.198959	0.589454	0.168221	-1.80277	0.0141957	0.216337	0.362378	-1.27282	0.0972765	NA	NA	-1.11806	7.77164e-06	Mesotrophic	1294843	25	1989	2013
306	Champlain - Main Lake	USA	-0.0740716	0.1069	-0.0114689	0.441931	355903	0.143342	1.4761	0.224208	0.000147152	0.333358	-2.29153	0.471939	0.319813	0.568338	0.837864	0.0272727	0.783251	0.00920185	1.07381	0.264337	0.37582	0.224208	0.565749	0.0272727	0.643125	0.413046	-0.435238	0.123732	Mesotrophic	64	24	1992	2017
307	FDR Reservoir	USA	-0.0865456	0.191671	0.00237207	0.752642	-730940	0.0791092	4.85698	0.137347	0.000158137	0.392314	-0.489964	0.892558	3.96375	0.0791092	1.1082	0.162805	0.636348	0.344418	-0.758427	0.685329	0.770277	0.224134	-0.716873	0.786845	-0.0732955	0.892558	-1.91667	0.360122	Oligotrophic	724	16	2002	2017
308	Otter	USA	-0.0617588	0.106641	-0.034209	0.0119363	321386	0.252523	0.390327	0.693641	-3.96582e-05	0.925276	-0.0046806	1	-2.43473	0.0309919	0.40294	0.441846	0.945938	0.0373292	0.0421014	0.955123	0.211767	0.268413	-1.28196	0.00652979	NA	NA	0.586111	0.00142	Eutrophic	109373	29	1980	2016
310	Sallie	USA	0.106332	0.343322	-0.0397272	0.0690443	850006	0.225479	0.11788	1	-0.000449196	0.495366	-4.92238	0.197801	0.018864	1	-0.275266	0.761873	0.300718	0.649446	-0.586263	0.649446	0.649445	0.172694	-0.233906	0.909464	NA	NA	0.08	0.305408	Eutrophic	106794	18	1980	2017
311	Detroit	USA	0.00509985	0.974118	-0.0233186	0.346764	551446	0.144292	2.77601	0.144292	0.000147783	0.537603	-4.44433	0.256145	0.334853	0.922462	-0.761741	0.256145	0.540602	0.381032	-1.08863	0.229969	0.811817	0.055593	2.95892	0.97409	0.432353	0.721176	0.244444	0.310009	Eutrophic	8616	20	1980	2017
314	Mud	USA	0.0609478	0.558351	-0.0260693	0.224134	265054	0.752642	-0.692403	0.821892	-0.000729514	0.137347	1.56141	0.685329	-1.05349	0.499461	-0.126509	0.964089	-0.301179	0.685329	-0.444105	0.821892	0.311131	0.821892	0.383858	0.964089	NA	NA	0.356818	0.241288	Eutrophic	106620	16	1994	2017
315	Melissa	USA	0.0955128	0.306103	-0.0108035	0.495366	-102050	0.761873	-0.71084	0.820217	-0.000646542	0.081443	0.898484	1	0.544815	0.649446	0.170654	0.879573	-0.061388	1	-0.758175	0.649446	0.269182	0.649446	0.0909091	0.448718	NA	NA	0.2	0.324712	Eutrophic	106835	18	1997	2017
316	Riley	USA	0.0538034	0.77308	-0.0441534	0.127477	916447	0.0637866	1.71763	0.650463	0.000250701	0.77308	-4.24985	0.149375	-2.07947	0.232249	0.0558074	1	2.77227	0.0188755	-0.32997	0.90165	0.746665	0.091239	0.333333	0.387014	-0.491667	0.536648	0.245	0.342599	Hypereutrophic	109739	17	1981	2016
317	Zumbra-Sunny	USA	-0.0431608	0.443575	-0.00748611	0.915867	408075	0.383291	-1.09567	0.711571	4.67806e-05	0.874092	-3.4961	0.245211	-0.080499	1	0.622176	0.224411	1.50863	0.0112318	1.02706	0.0909765	0.362925	0.526178	1.13707	0.234485	-0.333711	0.278717	0.955556	0.0001277	Eutrophic	1042150	23	1988	2017
318	Parley	USA	-0.0814573	0.217377	0.0307518	0.495663	55665.9	0.871131	0.799057	0.820338	-9.45826e-05	0.770288	-0.40541	0.922462	0.565492	0.626496	-0.258272	0.581255	1.41655	0.144292	-0.305016	0.820338	0.326569	0.417304	-2.03762	0.871131	NA	NA	-0.0527778	0.254472	Hypereutrophic	1042160	20	1984	2017
319	Auburn (West Bay)	USA	-0.0755415	0.204904	0.00624052	0.874092	172069	0.428178	-1.99159	0.369209	-0.000125008	0.711571	-0.240263	0.832666	-0.182901	0.874092	0.23781	0.672611	1.60625	0.0096472	0.118386	0.874092	0.151047	0.672611	1.57512	0.459294	-1.46759	0.0683098	0.377778	0.107049	Eutrophic	109704	23	1983	2017
320	Steiger	USA	-0.0903438	0.444044	0.0334673	0.392314	126861	0.685329	-4.60293	0.224134	-0.0005054	0.162805	-2.60879	0.620425	0.458413	0.892558	1.28759	0.0957467	2.37015	0.0528716	0.172891	0.821892	0.163096	0.821892	-0.363333	0.526949	NA	NA	0.492857	0.00243844	Hypereutrophic	1042329	16	1995	2017
321	Wassermann	USA	-0.0759877	0.337695	0.0056366	0.865649	250993	0.36688	-2.52713	0.36688	-0.00033529	0.310046	-1.81453	0.651869	-0.266294	0.693012	0.0918906	0.865649	0.755661	0.283935	-0.408054	0.693012	0.345293	0.36688	-1.4741	1	-1.76412	0.00174084	-0.0875	0.0904131	Hypereutrophic	1042533	22	1983	2017
322	Piersons	USA	-0.00152995	1	-0.0203446	0.710836	61561.6	0.83682	-4.97324	0.127477	-0.000830671	0.0435456	0.402754	0.90165	-1.61834	0.303097	0.99456	0.201612	1.78164	0.201612	-1.09234	0.433827	-0.284824	0.710836	-0.336869	0.710836	NA	NA	-0.310577	0.483756	Eutrophic	109745	17	1981	2016
324	Harriet	USA	-0.0503792	0.186756	-0.010875	0.411824	332140	0.211712	0.372844	0.775294	2.70833e-05	0.943108	-0.316608	0.914752	-1.75403	0.54412	0.312471	0.411824	1.07014	0.0203769	0.235916	0.748105	0.432473	0.175125	0.390891	0.0660744	-0.0903689	0.555838	-0.135897	0.463857	Eutrophic	109638	30	1988	2017
326	Nokomis	USA	-0.0476836	0.270428	-0.0114846	0.427489	649026	0.0778458	0.460967	0.791396	-0.000131478	0.56659	-0.423595	0.929745	-2.84747	0.332132	0.526457	0.158345	0.96783	0.145741	-0.048488	0.929745	0.701501	0.0472849	0.251349	0.643375	NA	NA	-0.0714286	0.208429	Hypereutrophic	1041956	26	1992	2017
327	Calhoun	USA	-0.0503792	0.226616	-0.010985	0.478452	589870	0.0729994	0.848982	0.616846	-0.000101928	0.646498	-0.977997	0.867547	-2.16137	0.504708	0.376762	0.33758	1.26924	0.0551217	-0.0558347	0.867547	0.664405	0.0453597	0.46375	0.108217	-0.121564	0.573442	0.385714	0.171758	Eutrophic	109606	27	1991	2017
328	Wirth	USA	-0.0476836	0.270428	-0.0114846	0.427489	649026	0.0778458	0.690347	0.791396	-0.000155899	0.596807	-0.43141	0.929745	-3.42045	0.354578	0.526457	0.158345	0.96783	0.145741	-0.048488	0.929745	0.701501	0.0472849	0.374447	0.343121	NA	NA	0.816667	2.51993e-05	Eutrophic	1041379	26	1992	2017
329	Cedar	USA	-0.0503792	0.186756	-0.010875	0.411824	332140	0.211712	0.513152	0.721226	2.12513e-05	0.943108	-0.544123	0.914752	-2.35382	0.453662	0.312471	0.411824	1.07014	0.0203769	0.235916	0.748105	0.432473	0.175125	0.332292	0.124949	-0.109524	0.42199	-0.233333	0.176754	Eutrophic	1041607	30	1988	2017
330	Lake of the Isles	USA	-0.0503792	0.186756	-0.010875	0.411824	332140	0.211712	0.513152	0.721226	2.12513e-05	0.943108	-0.544123	0.914752	-2.35382	0.453662	0.312471	0.411824	1.07014	0.0203769	0.235916	0.748105	0.432473	0.175125	-0.198983	0.381928	-0.23	0.381928	-0.0077381	0.925223	Hypereutrophic	1041662	30	1988	2017
332	Bryant	USA	0.00876246	0.955026	-0.0199042	0.572782	517258	0.127837	-0.754084	0.777959	-0.000190518	0.36688	-1.88106	0.777959	-4.1818	0.236289	0.506473	0.283935	1.37708	0.024081	0.356709	0.61176	0.384377	0.283935	-0.875709	0.651869	-1.11429	0.0627352	0.478947	0.19424	Eutrophic	1042183	22	1981	2017
333	Medicine	USA	-0.0353419	0.503037	-0.0128545	0.602442	395767	0.333358	-0.700036	0.78497	-0.000171055	0.358743	-1.26003	0.637438	-1.42061	0.568338	0.428014	0.286157	0.781397	0.358743	0.151855	0.747106	0.48731	0.264337	-1.43827	1	-2.83067	4.71801e-05	0.0694444	0.333358	Hypereutrophic	109531	24	1994	2017
334	Parkers	USA	-0.119183	0.15075	-0.090397	0.137646	322410	0.921159	-1.30759	0.766525	-0.000588153	0.137646	3.81688	0.488422	-5.35957	0.198211	-0.237019	0.766525	0.525393	0.620691	-1.38411	0.488422	0.155539	0.843085	0.64	0.276278	-2.96	0.00753317	0.0714286	0.921159	Eutrophic	1041325	15	1980	2016
336	Weaver	USA	-0.0103697	0.927818	0.0138713	0.650582	76085.7	0.97591	-1.26652	0.607708	-0.000257929	0.319008	-2.34728	0.48735	1.89912	0.566143	0.206119	0.785797	0.512555	0.607708	-0.285451	0.525992	0.325898	0.48735	-0.111458	0.879988	-0.533046	0.116193	0.491667	0.102811	Hypereutrophic	1040364	21	1997	2017
337	Fish	USA	-0.023674	0.63451	0.00181176	0.957875	325681	0.526178	0.115695	1	-8.28667e-05	0.7513	-2.16636	0.369209	0.53057	0.832666	0.026961	0.915867	0.937412	0.169646	0.409944	0.672611	0.462105	0.245211	-0.0035231	0.443575	-1.12583	0.267327	-0.114286	0.328308	Hypereutrophic	1040446	23	1982	2017
338	Diamond	USA	0.0631871	0.620425	0.0856691	0.0649034	-298780	0.685329	-0.159374	1	-5.70842e-05	1	-11.4957	0.115075	9.69885	0.0343399	-0.673017	0.444044	0.554343	0.752642	-0.0364394	1	0.0161627	0.964089	-0.103476	0.752642	NA	NA	0.325	0.00592402	Hypereutrophic	109248	16	1998	2017
339	Minnetonka (Lower Lake)	USA	0.0131066	0.90165	0.0181113	0.592301	-368048	0.650463	-2.82728	0.343419	-0.00039948	0.343419	-1.24036	0.83682	1.46561	0.483756	0.277646	0.592301	0.919438	0.266052	0.249786	0.967142	-0.0503771	0.90165	0.816667	0.201612	-0.745	0.0765137	1.51864	0.0133738	Eutrophic	8906	17	1981	2017
341	Forest	USA	0.00560983	1	0.063915	0.266052	-592954	0.303097	-0.991618	0.77308	-0.000166048	0.650463	0.630301	0.967142	2.04615	0.149375	0.46578	0.387014	1.46999	0.266052	0.649578	0.650463	-0.208464	0.77308	0.419065	0.117197	0.332113	0.592301	1.72143	0.0696754	Eutrophic	1041639	17	1982	2017
342	Spurzem	USA	-0.0113654	0.944217	0.0172621	0.674612	325681	0.779566	-1.33785	0.726447	-0.000174881	0.401103	-4.10958	0.123715	1.24932	0.441488	0.73555	0.293917	1.52982	0.0930921	0.45035	0.726447	0.21314	0.779566	0.0795625	0.752714	-0.288125	0.0688733	-0.0222222	0.860883	Hypereutrophic	1040959	19	1995	2017
343	Long	USA	-0.0927534	0.343419	0.0253749	0.77308	-425414	0.343419	-3.29309	0.343419	-0.000124979	0.77308	1.95168	0.650463	-0.482581	0.90165	0.226403	0.90165	2.1413	0.0637866	0.821323	0.536648	-0.881809	0.174034	-1.18039	0.772705	-1.07682	0.201612	0.8	0.247273	Mesotrophic	109540	17	1983	2017
344	Independence	USA	-0.0372752	0.321143	-0.0184364	0.354578	223974	0.581515	-1.40078	0.402267	-0.000290288	0.112515	-0.34593	0.825548	-1.10964	0.402267	0.547515	0.171758	0.855147	0.0706988	-0.15312	0.791396	0.159108	0.72434	0.239971	0.964838	-0.438819	0.00314124	0.09375	0.134582	Hypereutrophic	109490	26	1980	2017
345	Whaletail (S. Bay)	USA	-0.0332	0.544486	0.0459148	0.544486	-310729	0.42603	-0.269324	0.939614	-0.000245536	0.495366	2.27974	0.649446	0.307039	0.879573	-0.329235	0.820217	0.526776	0.495366	0.211583	0.939614	-0.0440799	0.879573	-1.58445	0.271662	NA	NA	0.1	0.171254	Hypereutrophic	109604	18	1980	2017
346	Rebecca	USA	-0.0950611	0.277826	-0.0163461	0.726447	322099	0.674612	-1.03006	0.833735	-0.000183724	0.779566	-2.02554	0.674612	-0.745245	0.833735	0.547515	0.327286	0.572402	0.726447	0.800492	0.401103	0.37419	0.674612	-0.0460965	0.779566	NA	NA	0.5	0.0459994	Hypereutrophic	1040734	19	1994	2017
349	Betty (Betsy)	USA	0.125456	0.483756	-0.0478745	0.343419	913482	0.232249	-1.49801	0.650463	-0.000116638	0.710836	-4.04979	0.536648	-1.56251	0.536648	0.333642	0.650463	1.39316	0.174034	-1.43665	0.343419	0.254194	0.710836	-0.825	0.592301	-2.04881	0.149375	0.21	0.458028	Hypereutrophic	1039019	17	1981	2015
350	Silver	USA	-0.0630232	0.0516271	-0.0264362	0.00821067	421045	0.0827124	1.70064	0.16808	0.000125879	0.39008	1.68795	0.223896	-3.32844	0.0394474	-0.215394	0.615168	0.947321	0.0156812	-0.123676	0.782794	0.514971	0.0336404	-0.0965944	0.537585	NA	NA	-0.668717	0.00146871	Eutrophic	1041043	32	1984	2016
351	Bald Eagle	USA	-0.0245926	0.431995	-0.0321542	0.0028821	405983	0.0752507	-0.136174	0.88215	-9.32824e-05	0.553196	-0.652996	0.635227	-2.03426	0.0242393	0.0510839	0.905596	0.857774	0.0138605	-0.247649	0.53353	0.219455	0.172615	0.323093	0.0728204	-0.0368421	0.952715	0.0318182	0.645555	Hypereutrophic	109383	34	1986	2016
352	Kohlman	USA	-0.0204259	0.495803	-0.0259452	0.00355527	395324	0.0620326	0.216963	0.816884	-3.70618e-05	0.795792	2.03471	0.186426	-3.43304	0.0371605	0.0626785	0.859452	0.821679	0.00927925	-0.141111	0.713049	0.270122	0.117254	0.5136	0.042406	NA	NA	0.25	0.000272233	Hypereutrophic	1041065	36	1981	2016
353	Gervais	USA	-0.0204259	0.495803	-0.0259452	0.00355527	395324	0.0620326	0.216963	0.816884	-3.70618e-05	0.795792	2.03471	0.186426	-3.43304	0.0371605	0.0626785	0.859452	0.821679	0.00927925	-0.141111	0.713049	0.270122	0.117254	0.531033	0.0335819	-0.574019	0.00727876	0.142917	0.130316	Hypereutrophic	1041125	36	1981	2016
354	Keller (Main)	USA	-0.0204259	0.495803	-0.0259452	0.00355527	395324	0.0620326	0.216963	0.816884	-3.70618e-05	0.795792	2.03471	0.186426	-3.43304	0.0371605	0.0626785	0.859452	0.821679	0.00927925	-0.141111	0.713049	0.270122	0.117254	0.721627	0.00261061	NA	NA	0.25	8.85265e-08	Hypereutrophic	1041248	36	1981	2016
357	Phalen	USA	-0.0365164	0.181886	-0.0352947	0.000322838	378798	0.0700513	0.548266	0.633553	-3.90977e-05	0.816884	3.03289	0.02831	-4.89563	0.00523375	-0.0369136	0.859452	0.675683	0.0213391	0.0295965	0.967405	0.267362	0.111016	0.457237	0.0191288	-0.289381	0.0165074	0.123264	0.269515	Eutrophic	1041404	36	1980	2016
358	Beaver	USA	-0.0501501	0.145213	-0.0221452	0.0227457	388655	0.0973372	1.38411	0.285018	8.15279e-05	0.485647	1.01198	0.447717	-2.78226	0.0854543	-0.111062	0.744891	1.06807	0.00554569	-0.181529	0.675692	0.3891	0.0527696	-0.170547	1	NA	NA	0.551316	1.22924e-07	Hypereutrophic	1041528	33	1984	2016
360	Crosby	USA	-0.0126569	0.939614	-0.000162594	1	-191694	0.704853	-0.475832	1	-0.000489636	0.324712	-2.74232	0.649446	2.15206	0.939614	0.203244	0.879573	0.538298	0.704853	-0.779334	0.255818	0.207176	0.448718	-0.503543	0.62218	NA	NA	-1.20588	0.000640413	Eutrophic	1042029	18	1999	2016
362	McCarron	USA	-0.0630232	0.0516271	-0.0264362	0.00821067	421045	0.0827124	1.64859	0.178314	0.000113079	0.445957	2.3863	0.11572	-4.20086	0.0336404	-0.215394	0.615168	0.947321	0.0156812	-0.123676	0.782794	0.514971	0.0336404	0.423258	0.101361	-0.21388	0.230071	0.648529	8.63951e-05	Eutrophic	1041307	32	1984	2016
363	Como	USA	-0.0452857	0.141029	-0.0208575	0.0652072	378806	0.103756	1.39212	0.299212	8.1414e-05	0.545656	1.85335	0.271287	-3.25071	0.0747725	-0.148089	0.744891	1.0485	0.00609714	-0.175457	0.675692	0.471965	0.0456322	0.194801	0.00923112	NA	NA	-0.037963	0.721413	Hypereutrophic	1041458	33	1984	2016
364	Owasso	USA	-0.0630232	0.0516271	-0.0264362	0.00821067	421045	0.0827124	1.64859	0.178314	0.000113079	0.445957	2.3863	0.11572	-4.20086	0.0336404	-0.215394	0.615168	0.947321	0.0156812	-0.123676	0.782794	0.514971	0.0336404	0.44286	0.0143379	NA	NA	-0.05	0.388579	Hypereutrophic	109479	32	1984	2016
365	Josephine	USA	-0.0167209	0.437518	-0.0179725	0.0583174	327976	0.123765	0.692609	0.539916	9.73145e-06	0.92404	2.58435	0.21516	-2.97311	0.144996	0.208712	0.504501	0.886097	0.00671701	0.182529	0.816884	0.276699	0.111016	0.121345	0.743719	0.123121	0.504501	-0.105048	0.263721	Eutrophic	1040946	36	1979	2016
366	Turtle	USA	-0.0385382	0.158294	-0.033068	0.00269941	398727	0.108399	-0.160899	0.909622	-0.000106947	0.592551	0.383292	0.807814	-2.80965	0.017134	0.0689332	0.883962	0.76533	0.0497403	-0.176348	0.592551	0.272388	0.189004	0.137462	0.372444	NA	NA	0.118615	0.111777	Eutrophic	109399	32	1980	2016
368	South Long	USA	-0.0144836	0.532061	-0.0237207	0.0124386	414928	0.0782422	0.935699	0.426451	1.56556e-06	0.977341	2.27256	0.28045	-3.16813	0.105455	0.169647	0.629203	0.663655	0.0308798	0.257698	0.79824	0.383495	0.0994828	0.373324	0.0184015	NA	NA	0.0615385	0.260758	Hypereutrophic	1040600	35	1979	2016
370	Valentine	USA	-0.0519638	0.198959	-0.0331737	0.0265056	807227	0.0335614	1.54245	0.362378	-0.000167316	0.528312	5.18262	0.198959	-8.185	0.0376549	0.449626	0.469063	1.01901	0.154258	-0.234043	0.559305	0.718842	0.0183316	0.26145	0.559305	NA	NA	0.292857	0.251683	Hypereutrophic	1040768	25	1990	2016
371	Snail	USA	-0.067318	0.0396994	-0.0386994	0.00176395	421703	0.0829829	1.21934	0.291985	9.11271e-05	0.708463	0.285187	0.838387	-2.75658	0.0295896	-0.31201	0.434311	1.13651	0.00531308	0.036917	0.945797	0.470606	0.0381199	0.634342	0.00365138	NA	NA	0.0833333	0.367482	Eutrophic	1040696	31	1980	2016
372	Island (Basin S. OF I-694)	USA	-0.0511988	0.131521	-0.023662	0.0497403	464615	0.0621965	1.20145	0.372444	9.18131e-05	0.615168	-0.782796	0.48561	-1.91844	0.140025	-0.160163	0.638157	1.23813	0.00333356	-0.0814009	0.833032	0.55298	0.0310222	0.665492	0.757873	NA	NA	0.15	0.131318	Hypereutrophic	1040823	32	1985	2016
374	Johanna	USA	-0.00832751	0.698489	-0.0208575	0.0608169	392008	0.117598	-0.0564514	0.987638	-5.54541e-05	0.653188	2.70856	0.299212	-3.40455	0.18783	0.368225	0.258016	0.965881	0.0126099	0.089586	0.938248	0.268153	0.177654	-0.116839	0.889095	-0.05	0.744832	0.00784615	0.828059	Eutrophic	1040876	33	1979	2016
375	Wabasso	USA	-0.0445387	0.114906	-0.0335847	0.000762449	363488	0.0994828	0.663604	0.589435	-2.88817e-05	0.909546	3.04703	0.0331539	-4.56507	0.00897346	-0.0497742	0.842404	0.754907	0.0230727	-0.116371	0.754713	0.291965	0.118251	0.2896	0.172776	-0.285688	0.196198	0.166667	0.401953	Eutrophic	1040882	35	1980	2016
376	Silver	USA	-0.033319	0.225057	-0.0292566	0.0152503	580338	0.0586044	1.1586	0.372365	2.13637e-05	0.971536	4.5751	0.108341	-5.95604	0.0384936	-0.10335	0.858401	1.00943	0.0352703	-0.001392	1	0.558556	0.0586044	0.266667	0.00827905	-0.468955	0.0352703	-0.804	0.00108898	Eutrophic	1040893	30	1982	2016
377	Cleary	USA	-0.0435527	0.650463	0.0742622	0.127477	-699910	0.174034	-0.9754	0.83682	-0.000294717	0.710836	-3.01784	0.433827	4.47236	0.0637866	0.488556	0.433827	0.499084	0.710836	0.102329	0.967142	-0.289752	0.83682	-0.813929	0.0150836	NA	NA	-0.516667	0.108161	Hypereutrophic	1043737	17	2001	2017
379	Upper Prior	USA	-0.0731596	0.595912	-0.0322343	0.544486	83506.2	0.820217	-0.0777914	1	-0.000142143	0.649446	-0.696117	0.879573	-1.99904	0.495366	0.214029	0.761873	1.20184	0.0955902	0.368508	0.704853	0.19836	0.595912	-2.28708	0.255135	-0.13	0.909464	0.15	0.12016	Hypereutrophic	109902	19	1980	2017
380	Square	USA	0.0115541	0.820338	-0.0788986	0.00315284	848604	0.0251783	-0.0242712	1	-0.000231701	0.581255	0.0624856	0.974118	-4.79132	0.0178636	0.207219	0.820338	1.13063	0.064411	0.460268	0.581255	0.599487	0.144292	1.62556	0.055593	0.479882	0.435937	-1.65609	0.000215093	Oligotrophic	1040063	20	1980	2013
382	Tanners	USA	-0.0807398	0.483756	-0.0118016	0.592301	-179172	0.592301	0.167012	0.967142	2.06464e-05	0.90165	-1.45943	0.90165	0.0982124	1	0.220872	0.90165	1.93186	0.091239	0.22783	0.77308	0.0962413	0.433827	0.733981	0.967142	-0.579449	0.108161	0.307692	0.343437	Eutrophic	1041680	17	1988	2016
383	Carver	USA	-0.110769	0.488422	-0.0300149	0.552615	-308392	0.552615	0.127253	1	0.000206802	0.552615	-9.47087	0.198211	3.5892	0.198211	0.716747	0.552615	2.2556	0.0924596	-0.513091	0.692181	0.0855151	0.766525	0.333333	0.620691	-1.1	0.0477612	0.54	0.0891986	Eutrophic	1042013	15	1988	2016
384	White Bear	USA	-0.0628741	0.123242	-0.0246601	0.0504775	517588	0.0930928	1.43169	0.313655	0.000107905	0.566686	-1.44134	0.353119	-2.2501	0.0856477	0.206832	0.621368	1.0868	0.0459983	-0.00073475	1	0.553563	0.0553164	0.244732	0.00679673	-0.215147	0.621368	-0.375	0.0156734	Mesotrophic	109431	28	1988	2016
385	Clearwater (West)	USA	-0.0110157	0.766525	-0.0641666	0.234955	2.23164e+06	0.0228215	3.09542	0.488422	0.000294517	0.766525	-17.7152	0.0228215	-0.459027	0.843085	0.944954	0.373053	0.381602	0.921159	-0.412147	0.843085	1.99241	0.0477612	2.63846	0.234955	NA	NA	0.516667	0.014124	Eutrophic	8845	15	1992	2014
388	Scott	USA	0.122779	0.592301	-0.0332559	0.387014	1.0303e+06	0.091239	-0.0296664	1	3.12458e-05	0.967142	-3.97433	0.536648	-1.24519	0.433827	0.400422	0.650463	1.23446	0.149375	-0.304886	0.83682	0.14326	0.83682	-1.29375	0.364403	0.508712	0.650463	0.0325	0.772201	Hypereutrophic	1038989	17	1981	2015
389	Beaver Lake near Eureka Springs	USA	-0.00587059	0.854704	-0.00151484	0.989565	107283	0.3397	0.491712	0.68515	-8.27564e-05	0.647124	2.54117	0.113525	-2.8653	0.169665	0.379172	0.0179195	0.371923	0.0319433	0.587208	0.0842467	0.251061	0.277679	0.256894	0.0710201	0.151043	0.0841936	0.110101	0.604708	Mesotrophic	9313	37	1979	2017
390	Bull Shoals Lake near Flippin	USA	0.0122761	0.538748	0.00287094	0.68515	106812	0.609998	0.169688	0.94786	-6.39281e-05	0.803749	2.50498	0.153984	-2.53503	0.186512	0.375453	0.0253198	0.26005	0.107681	0.546591	0.0545309	0.158429	0.380875	0.298797	0.12596	-0.0203439	0.295376	-0.195833	0.398349	Mesotrophic	808	37	1979	2017
391	Norfork Lake near Norfork	USA	0.0241095	0.2699	-0.00171266	0.859452	157172	0.333502	-0.103657	0.945702	-0.000152024	0.320065	5.05905	0.0514404	-5.7828	0.0700513	0.422531	0.0136867	0.260233	0.107963	0.67851	0.0198499	0.237962	0.225413	0.319733	0.205163	0.068065	0.320065	-0.55	0.0394545	Mesotrophic	9322	36	1979	2017
392	Greers Ferry Lake near Heber Springs	USA	0.0313973	0.255909	0.00787286	0.569996	33905.6	0.853514	1.12124	0.426451	-9.6735e-05	0.609175	3.14082	0.105455	-3.73244	0.181898	0.389897	0.028741	0.407559	0.0831713	1.01017	0.00376639	0.32509	0.2114	0.440482	0.155566	0.162808	0.159699	-0.11688	0.587519	Mesotrophic	811	35	1979	2017
393	Lake Maumelle at Natural Steps	USA	0.0995235	0.0278468	-0.0227225	0.429795	243479	0.463469	1.70513	0.310046	-0.000143348	0.498564	5.87868	0.0627352	-4.96902	0.15857	0.136879	0.73508	0.343234	0.397587	-0.87908	0.194595	0.641048	0.236289	0.201941	0.73508	0.1875	0.591977	-0.292857	0.0364207	Eutrophic	9373	22	1989	2016
394	Lake Winona at Reform	USA	0.122317	0.027498	-0.00728061	0.739764	107837	0.832592	1.97517	0.48735	-0.000338722	0.349219	9.39955	0.0748115	-8.65669	0.138967	0.248814	0.414891	0.042861	1	-0.699472	0.414891	0.320314	0.414891	-2.06491	0.506284	0.0470963	0.903816	-0.856818	0.00128234	Eutrophic	113051	21	1989	2016
396	Branched Oak	USA	-0.133248	0.260351	0.0191409	0.558351	6763.6	1	-4.50073	0.260351	-0.0003876	0.499461	-4.49994	0.821892	1.86482	0.821892	-0.0960917	0.821892	-0.775646	0.499461	-1.53808	0.260351	0.0584059	1	1.16088	1	NA	NA	0.0208333	0.786422	Hypereutrophic	111913	16	1999	2015
397	Zorinsky	USA	-0.0642581	0.42848	0.0486157	0.373053	4672.6	1	-7.2828	0.0477612	-0.000790227	0.137646	-10.6494	0.276278	11.2208	0.234955	-0.378283	0.692181	-0.517098	0.620691	-1.10905	0.488422	-0.650179	0.620691	0.249062	0.234955	NA	NA	0	0.881157	Hypereutrophic	1054478	15	2000	2015
398	Marion	USA	0.0152995	0.833735	-0.0305316	0.310009	230453	0.674612	-0.071697	1	-1.7285e-05	1	1.74804	0.528865	-2.75866	0.262911	0.375746	0.293917	-0.0859196	0.944217	1.0109	0.141726	-0.158688	0.528865	0.951227	0.528865	NA	NA	0	0.916017	Hypereutrophic	828	19	1983	2007
399	Moultrie	USA	-0.0174355	0.832592	0.00484395	0.832592	-44681.8	0.97591	0.36142	0.927818	4.24064e-05	0.785797	2.13326	0.414891	-1.87376	0.0852101	0.0366393	0.97591	-0.0553663	0.97591	0.660807	0.263872	-0.17632	0.290561	-0.270257	0.95182	NA	NA	-0.069697	0.339371	Hypereutrophic	830	21	1983	2008
402	Okareka	New Zealand	-0.0648559	0.535185	-0.00493202	0.78497	256400	0.503037	1.83665	0.358743	5.63894e-05	0.823349	0.55321	0.747106	-2.16085	0.568338	0.371854	0.070184	0.442436	0.0593334	0.337299	0.0782193	0.459355	0.0309291	0.825549	0.0443895	-0.273179	0.728314	-0.3	0.508938	Oligotrophic	184986	24	1989	2017
403	Okaro	New Zealand	0.0546958	0.484108	0.000782861	1	536883	0.401103	0.356921	1	-0.000128804	0.674612	0.531587	0.833735	-4.1538	0.484108	0.419309	0.123715	0.431375	0.36302	0.310594	0.327286	0.370272	0.183699	0.122037	0.944217	-0.989534	0.0802429	1.03333	0.0690443	Eutrophic	1426985	19	1992	2017
404	Okataina	New Zealand	0.00529599	0.939614	0.00197281	1	239705	0.649446	4.45911	0.225479	0.000130236	0.649446	2.22941	0.448718	-1.12469	0.820217	0.670568	0.0100042	0.60282	0.129745	0.321784	0.0955902	0.683239	0.0280271	0.335908	0.40467	-0.0922271	0.306103	1.99286	0.201612	Oligotrophic	16652	18	1991	2017
405	Rerewhakaaitu	New Zealand	0.0718823	0.417304	0.00265614	0.922462	547677	0.381032	0.305416	0.974118	-6.5164e-05	0.770288	0.671332	0.770288	-4.07369	0.495663	0.432067	0.0855148	0.379666	0.346764	0.218174	0.417304	0.390626	0.127289	0.47522	0.770288	NA	NA	-0.341667	0.624277	Mesotrophic	185003	20	1992	2017
406	Rotoehu	New Zealand	0.0445077	0.674612	0.014668	0.674612	120553	0.888706	-0.851605	0.833735	-0.000173733	0.779566	4.10228	0.36302	-2.1574	0.575637	0.301835	0.327286	0.31966	0.327286	0.302263	0.234239	0.341619	0.183699	0.588426	0.624277	NA	NA	0.366667	0.401103	Eutrophic	184967	19	1996	2017
407	Rotoiti	New Zealand	-0.0294516	0.832666	0.0227578	0.369209	92847.5	0.874092	2.63534	0.186661	0.00012499	0.526178	-0.511758	0.915867	1.50743	0.597354	0.491519	0.0130434	0.508802	0.0813179	0.276502	0.0909765	0.348721	0.0644965	0.110065	0.412781	-0.207692	0.672611	0.48	0.526178	Mesotrophic	16646	23	1991	2017
408	Rotoma	New Zealand	-0.0464764	0.650582	0.0094413	0.879988	263135	0.48735	1.27168	0.525992	2.04625e-05	0.97591	1.0014	0.927818	-1.672	0.739764	0.42176	0.0748115	0.47122	0.0571181	0.229216	0.17419	0.312443	0.0748115	0.272307	0.147027	-0.18594	0.85616	2.05824	0.00708387	Oligotrophic	16647	21	1988	2017
409	Rotorua	New Zealand	-0.0646837	0.285018	-0.00439497	0.828249	-63454	0.804181	2.23212	0.0912403	9.20956e-05	0.630995	0.178665	0.816215	0.0215354	0.987638	0.0934651	0.587609	0.302299	0.00966564	0.141239	0.19843	0.216543	0.0629488	-0.00522998	0.394107	NA	NA	0.284211	0.00203134	Eutrophic	16649	33	1982	2017
410	Tikitapu	New Zealand	-0.00161177	1	0.00172229	0.922462	-130085	0.922462	3.48702	0.162984	0.000187645	0.537603	1.61768	0.721176	0.238236	0.974118	0.769287	0.000832486	0.654207	0.0478046	0.423246	0.064411	0.668967	0.0297226	0.571435	0.0597329	0.280557	0.45506	1.11429	0.310009	Oligotrophic	184990	20	1991	2017
412	Round	USA	-0.0398298	0.752642	-0.0165575	0.685329	-417731	0.752642	0.113667	0.964089	-0.000157988	0.892558	-0.932409	0.620425	2.19778	0.344418	0.400958	0.499461	0.64358	0.499461	-0.990513	0.821892	0.434187	0.752642	0.365611	0.752642	0.555645	0.685329	0.547727	0.0867876	Eutrophic	111527	16	2000	2017
414	Hamlin (Upper)	USA	-0.218018	0.0748246	-0.0183189	0.137646	352315	0.276278	-2.89852	0.692181	-0.000451375	0.692181	5.12117	0.488422	-8.17446	0.137646	0.00518487	1	0.0348418	1	1.65741	0.276278	-0.641804	0.488422	1.00546	1	0.82	0.692181	-0.69	0.121451	Eutrophic	9025	15	2003	2017
415	Acton	USA	-0.0595336	0.168221	-0.0143589	0.413686	-69388.3	0.833516	0.706821	0.591154	-0.000145565	0.691342	1.41413	0.559305	-1.25317	0.528312	0.821414	0.00350738	0.376815	0.293271	-0.639894	0.293271	0.279453	0.387514	0.794866	0.400343	NA	NA	-0.0466063	0.111308	Hypereutrophic	112264	25	1992	2016
416	Leech Main	USA	-0.0222539	0.766525	-0.035012	0.488422	-441328	0.766525	-1.39986	0.692181	-0.000162875	0.552615	3.45085	0.620691	2.12432	0.234955	-0.165914	1	-0.663655	0.692181	-0.114608	1	0.0026448	1	1.22857	0.254453	NA	NA	0	0.920245	Eutrophic	738	15	1999	2017
418	Lincoln	USA	-0.0364199	0.224446	0.00725712	0.657227	12616	0.981367	1.78826	0.469063	0.000194859	0.623812	-1.77519	0.591154	1.05339	0.833516	0.562263	0.154258	0.318462	0.315252	-0.530061	0.252461	0.549643	0.338288	0.212121	0.591154	-0.322205	0.215785	-0.0925	0.640338	Eutrophic	1057183	25	1991	2016
419	Kraut Run	USA	-0.0625217	0.130907	-0.0115984	0.607708	434652	0.349219	1.7575	0.450295	0.000270032	0.566143	1.358	0.927818	-4.90794	0.381187	0.978891	0.0748115	0.347243	0.48735	-0.539245	0.349219	1.16742	0.173798	0.625	0.263872	NA	NA	0	1	Hypereutrophic	1057503	21	1991	2015
420	Wapapello	USA	0.0389501	0.503037	-0.00496725	0.709844	-3738.09	0.980211	1.63908	0.709844	-0.000162315	0.747106	7.70687	0.157406	-5.89938	0.38531	0.37089	0.157406	0.0626917	0.980211	-0.562846	0.224208	0.443885	0.264337	-0.939881	0.637438	-1.76857	0.0445205	-0.020202	0.485152	Hypereutrophic	9294	24	1992	2016
421	Long Branch	USA	-0.00214922	0.944142	-0.00803998	0.674117	-135856	0.657227	1.82288	0.591154	9.55213e-05	0.797252	-1.45572	0.761422	0.591426	0.761422	0.584563	0.233613	0.708962	0.215785	-0.653958	0.272343	0.506931	0.175431	0.170047	0.559305	NA	NA	0.01375	0.925509	Hypereutrophic	112223	25	1991	2016
422	Deer Ridge	USA	0.0202974	0.528312	-0.0239086	0.215785	-17906.1	0.981367	2.63375	0.387514	-2.04862e-05	1	1.79083	0.833516	-1.8204	0.726095	0.661028	0.154258	0.807801	0.117634	-0.566602	0.338288	0.64934	0.154258	-0.316402	0.888527	NA	NA	-0.141304	0.374685	Hypereutrophic	1055822	25	1991	2016
424	Watkins Mill	USA	-0.0461536	0.243693	-0.0400335	0.0500487	207197	0.503037	1.27092	0.673262	-0.000120605	0.78497	4.9946	0.309163	-6.33598	0.205863	0.525854	0.243693	0.603649	0.264337	-0.907459	0.205863	0.641479	0.172491	-0.717634	0.823349	NA	NA	-0.15	0.0207235	Hypereutrophic	1056724	24	1991	2015
425	Atkinson	USA	-0.00947934	0.673262	-0.00730196	0.78497	-114882	0.901298	1.80122	0.535185	-6.57658e-05	0.901298	3.78175	0.503037	-5.27584	0.309163	0.341473	0.309163	0.524867	0.333358	-0.766912	0.188633	0.462052	0.358743	0.703125	0.413046	NA	NA	0.0190909	0.63584	Hypereutrophic	112557	24	1991	2016
427	Fellows	USA	0.0496087	0.358743	-0.0154991	0.655152	108726	0.568338	1.91684	0.471939	-4.51033e-06	1	7.16428	0.224208	-7.86961	0.188633	0.346608	0.333358	0.329753	0.441931	-0.506345	0.413046	0.673982	0.172491	0.274206	0.535185	-0.124615	0.862156	0.0675439	0.619725	Eutrophic	112679	24	1991	2016
428	Little Prairie	USA	0.0316373	0.362378	0.00817307	0.797252	-15801.9	0.981367	1.54678	0.469063	-0.000121911	0.691342	4.11702	0.252461	-4.22245	0.233613	0.521564	0.183112	0.311365	0.469063	-0.496701	0.293271	0.582957	0.293271	0.0200084	0.362378	NA	NA	0.744444	8.95089e-06	Eutrophic	1058375	25	1991	2016
429	Henry Sever	USA	0.00685169	0.907038	-0.00847503	0.833516	-58983.1	0.870137	2.52164	0.440876	6.08282e-05	0.944142	-0.585389	0.870137	1.01109	0.726095	0.64015	0.215785	0.666367	0.183112	-0.609594	0.315252	0.538777	0.183112	-0.922971	0.528312	NA	NA	0.06	0.166748	Hypereutrophic	1056018	25	1991	2016
430	Little Dixie	USA	-0.00467911	0.870137	-0.00854162	0.726095	136779	0.797252	-0.914204	0.907038	-0.000221969	0.657227	2.8848	0.528312	-4.53726	0.272343	0.574624	0.154258	0.699995	0.0798387	-0.566113	0.272343	0.546591	0.362378	0.501323	0.726095	NA	NA	-0.01	0.814821	Hypereutrophic	1057331	25	1991	2016
431	Higginsville	USA	-0.00698041	0.92555	-0.00523094	0.833516	81524.7	0.907038	1.70922	0.440876	0.000169631	0.691342	0.158751	1	-1.50433	0.528312	0.490433	0.183112	0.611807	0.272343	-0.640629	0.413686	0.593326	0.183112	0.279545	0.497985	NA	NA	-0.163333	0.00187338	Hypereutrophic	1057132	25	1991	2016
432	Mark Twain	USA	0.0200169	0.526178	0.00219201	0.874092	-259330	0.63451	-0.0122374	1	-0.000189521	0.711571	-1.38251	0.791699	2.17064	0.459608	0.763203	0.0909765	0.278597	0.63451	-0.227956	0.672611	0.390688	0.398036	0.368298	0.597354	1.00909	0.369209	-0.24375	0.119053	Hypereutrophic	9209	23	1994	2016
434	Nowaday County	USA	-0.0933967	0.0356564	0.0362856	0.433827	-267103	0.343419	-3.21142	0.592301	-0.000493261	0.592301	-3.97062	0.592301	5.11731	0.536648	0.176645	0.90165	0.554428	0.650463	-1.46933	0.343419	-0.268888	0.83682	-1.80357	0.536648	NA	NA	-0.15	0.0692008	Hypereutrophic	1055604	17	1999	2016
435	Mozingo	USA	-0.117839	0.00945536	0.0304175	0.433827	-202219	0.303097	-2.82222	0.592301	-0.000389343	0.650463	-5.53196	0.77308	4.61058	0.536648	0.134904	0.90165	0.479076	0.592301	-1.48329	0.343419	-0.302874	0.77308	-1.38591	0.201612	NA	NA	0.0477273	0.869014	Hypereutrophic	112102	17	1999	2016
436	Fox Valley	USA	0.0348818	0.536648	-0.00516508	0.90165	-248172	0.710836	-0.717311	1	-0.000475223	0.650463	-3.76976	0.433827	6.23436	0.650463	0.280809	0.710836	0.129915	0.90165	-1.04707	0.303097	0.0113874	1	-1.78267	0.650463	-3.18056	0.0356564	-0.955303	0.0290204	Eutrophic	1055538	17	1999	2016
437	Hazel Hill	USA	-0.110512	0.266052	0.0274357	0.387014	-628784	0.303097	-1.70762	0.83682	-6.12583e-05	0.967142	2.13345	0.592301	0.75147	0.90165	0.0954004	0.967142	-0.336252	0.710836	-1.23248	0.303097	-0.0825712	0.967142	-1.21875	0.741535	NA	NA	0.0522727	0.408828	Hypereutrophic	1057396	17	1999	2016
438	Manito	USA	0.00114747	1	0.0327432	0.266052	-653045	0.303097	-2.16351	0.710836	-7.44808e-06	1	2.20825	0.90165	2.7196	0.592301	0.139644	0.77308	-0.450041	0.77308	-1.22082	0.201612	0.0667011	0.967142	0.0119048	0.592301	NA	NA	0.0703297	0.741535	Hypereutrophic	1057625	17	1999	2016
439	Bismark/Carl Disalvo	USA	-0.0611726	0.592301	0.035904	0.343419	-720166	0.232249	0.384251	0.967142	-4.48034e-05	0.90165	-9.98092	0.174034	15.2573	0.108161	0.0607591	0.83682	-0.586505	0.592301	-1.06042	0.232249	-0.076867	0.967142	1.3125	0.536648	NA	NA	-1.15	1.4737e-05	Hypereutrophic	1058652	17	1999	2016
440	Mozhaysk reservoir	Russia	-0.0420287	0.278347	-0.0157649	0.260278	785621	0.024356	3.9812	0.0500414	0.000313635	0.196181	-4.61334	0.00862146	-1.55056	0.168854	0.735946	0.00973742	1.17342	0.00862146	0.72487	0.33758	0.825764	0.0138962	0.722322	0.0138962	0.025	0.933543	-0.0333333	0.691022	Hypereutrophic	13243	27	1984	2015
441	Castle	USA	-0.0513384	0.0606248	-0.00433585	0.28759	161906	0.316995	0.437717	0.738719	3.86145e-05	0.646498	-0.527016	0.587805	-0.0729804	0.933543	-0.405106	0.504708	0.149322	0.738719	0.0333474	0.834863	0.369234	0.211002	0.126221	0.28759	-0.0717305	0.055016	-1.00714	0.0370974	Oligotrophic	1054467	27	1979	2011
