# Supplementary material for: Controls of thermal response of temperate lakes to atmospheric warming
Source: Nat Commun. 2023 Oct 16;14:6503. doi: 10.1038/s41467-023-42262-x (PMC10579293; doi:10.1038/s41467-023-42262-x)
Supplement: Supplementary file 4 — Source Data [file 41467_2023_42262_MOESM4_ESM.xlsx]

## Sheet: Fig. 1
Fig. 1 Distributions of 345 lakes used in this study. ETT–ATT, the differences between lake epilimnetic temperature trend (ETT) and air temperature trend (ATT).
LakeID	Latitude	Longitude	ETT–ATT (°C per decade)
1	47.6215	-122.256	-0.379747
2	47.6085	-122.088	-0.764567
3	52.438	13.65	0.344775
4	59.8403	18.6258	0.0354465
5	48.8489	14.4912	0.340566
6	45.95	8.63	-0.675614
7	41.8222	-74.6424	0.442398
8	42.0661	-75.3748	0.410494
10	49.6901	-93.7169	0.175287
11	49.6627	-93.7227	-0.238676
12	49.7449	-93.7987	0.529704
15	44.2263	-70.8976	0.425184
18	44.2158	-70.8676	1.45122
20	44.2278	-70.9401	0.51348
21	43.3652	-70.7383	-0.223748
22	43.9793	-70.3516	0.333908
23	46.0167	11.2433	-0.244027
24	45.7167	10.0833	-0.38265
25	44.3327	-68.2552	0.125155
26	46.0367	-89.6291	0.0323287
27	46.0162	-89.6135	-0.0431147
29	46.0018	-89.6136	-0.066364
30	43.2872	-89.6531	-0.303716
31	43.1113	-89.4255	0.127875
32	43.0678	-89.3626	-0.37685
33	46.0091	-89.6995	0.0578189
35	46.0461	-89.6751	0.00244368
36	43.0534	-89.4182	-0.209629
37	44.345	-68.2391	0.258329
38	44.3628	-68.2506	0.0419514
39	48.3059	-99.1725	-0.278663
40	-42.6175	171.439	-0.166206
41	53.7612	20.4454	0.116033
44	-38.1913	176.434	0.313604
45	-38.8006	175.901	0.121983
46	45.1987	-78.9406	-0.403521
47	45.2141	-78.9824	-0.443131
48	45.0838	-79.0349	-0.0863409
49	45.1514	-79.0862	-0.218433
50	45.3794	-79.1326	-0.36013
51	45.1283	-79.1018	-0.338104
52	45.1802	-78.8232	-0.11672
53	45.1903	-78.9476	-0.51956
54	45.1903	-78.9406	-0.665921
55	27.9925	-81.6069	0.218671
56	43.8169	-74.8561	0.756139
57	43.601	-74.6606	-0.0740134
59	43.7891	-74.812	0.940779
62	43.4171	-74.6339	1.21867
64	43.6229	-74.7607	0.828763
66	43.713	-74.8125	0.665028
68	43.7814	-74.853	0.0726791
69	43.5278	-74.9396	1.31379
70	43.7609	-74.9159	0.413125
72	43.7661	-74.6284	0.322679
73	43.511	-74.8759	1.0988
74	43.6351	-74.7396	0.59987
76	41.375	-75.0926	0.722006
78	43.4039	-72.0438	0.294661
80	40.3481	-95.1333	-0.383808
81	38.6019	-92.3008	-0.225192
82	39.0316	-93.3681	-0.138401
84	39.7961	-93.0283	-0.332672
85	37.8977	-90.6275	-0.268672
86	37.1339	-90.7722	-0.555754
87	37.735	-90.9116	-0.694228
88	40.1688	-92.6592	-0.76457
89	37.2939	-93.3142	-1.63885
91	38.835	-94.3817	0.141809
92	37.9	-90.64	-0.2417
93	39.3979	-94.554	-0.844643
94	37.6917	-93.7666	-1.02467
95	36.595	-93.3108	-1.13549
96	38.2639	-93.4083	-0.612624
98	39.9377	-94.0569	-0.910466
99	47.123	9.223	0.0870281
100	47.285	8.591	-0.215082
101	46.904	6.843	-0.100559
104	47.104	7.198	-0.265056
105	51.117	-106.63	0.905304
106	50.65	-105.5	0.420904
107	51.083	-105.23	0.621019
108	50.45	-104.609	0.335683
110	50.7	-103.65	0.673783
111	50.6	-102.73	0.159489
113	54.8459	26.7686	-0.0843182
114	42.6026	-88.6078	0.080634
115	47.8812	-114.118	0.0732119
119	36.358	-94.8896	-0.021124
120	36.3818	-95.0477	-0.0870061
122	53.152	13.0233	0.504732
124	42.7706	-74.8916	0.258336
129	36.0357	140.404	0.00978527
130	43.4266	-73.7064	0.579274
132	43.3733	-88.2637	0.640194
133	42.6903	-88.2436	0.358941
134	43.8061	-88.0186	1.21132
136	42.5233	-88.2567	0.858033
137	43.0729	-88.3885	0.742744
138	43.08	-88.2917	0.561263
139	42.9842	-88.5033	-0.00902982
141	44.9363	-68.7993	0.251974
142	44.3061	-69.9447	0.136886
143	44.2905	-69.9522	0.297002
144	44.2243	-70.6165	0.140077
146	47.0254	-68.2179	0.348058
147	44.8581	-69.238	0.22685
148	44.0006	-70.8568	-1.37838
149	43.9553	-70.7867	0.0104514
151	43.9543	-70.7667	0.948787
152	43.9396	-70.7458	0.573787
153	44.0417	-70.796	0.180331
154	43.9672	-70.7463	-0.381966
155	43.966	-70.6864	0.248787
156	44.2155	-70.7966	0.0207552
158	44.2075	-70.8104	0.359109
159	44.1433	-70.82	0.312571
160	44.1222	-70.7772	0.17995
161	44.0063	-70.888	-0.221693
162	43.9768	-70.6786	-0.254701
163	43.9449	-70.6878	0.326667
164	43.9306	-70.6576	0.0559299
165	43.9404	-70.6076	0.450288
166	43.995	-70.7117	0.163056
167	44.2325	-70.7132	-0.0808611
168	44.1799	-70.7064	0.244675
169	44.1896	-70.6801	0.200092
170	44.1531	-70.7179	0.149453
171	44.2051	-70.8083	-0.110673
172	44.1372	-70.7406	0.319119
173	44.201	-70.611	0.558543
174	44.2303	-70.5829	0.317709
175	44.0691	-70.4901	0.310785
176	44.1605	-70.6427	-0.15556
177	44.1261	-70.6724	-0.136714
178	44.0799	-70.7384	0.069215
179	44.0334	-70.736	0.195264
180	44.0223	-70.6774	-0.47924
181	44.2623	-70.5907	0.140762
182	44.659	-70.6758	0.334672
184	44.9692	-70.6339	0.22341
185	44.9703	-70.5606	0.726673
186	44.4256	-70.3239	-0.37172
187	44.328	-70.4003	0.533426
188	44.3389	-70.2782	0.903286
189	44.0053	-70.3989	-0.631926
190	43.9282	-70.4648	0.152798
191	43.8211	-70.3301	0.0258159
192	43.8721	-70.4187	0.527498
193	43.7736	-70.3568	-0.138184
194	44.1448	-70.2533	0.572915
195	44.1069	-70.2792	0.385597
196	44.0266	-70.3795	0.307881
197	44.2044	-70.2879	0.917344
198	44.1443	-70.1026	0.177546
199	44.2314	-70.0444	0.22194
200	44.3189	-70.2255	-0.0864455
201	44.3337	-70.024	-0.140327
203	44.2949	-70.0486	0.0292605
204	44.3242	-70.085	0.987044
205	43.5075	-70.8588	0.646802
206	43.5571	-70.8862	-0.028922
207	44.7166	-68.5342	-0.0485135
210	44.3289	-68.3375	0.134424
211	44.3022	-68.397	0.263069
212	44.3309	-68.6941	0.461004
213	44.1404	-69.1137	0.24074
214	43.6113	-70.6992	0.0645206
215	44.4942	-70.0315	0.581192
216	44.2694	-69.9296	0.281171
220	44.1535	-69.9957	-0.150695
221	44.1688	-69.8553	0.162262
222	44.5056	-69.9142	0.638888
223	44.5333	-69.8409	0.152158
224	44.4209	-69.9857	0.00751096
225	44.3481	-69.9084	0.224622
226	44.3411	-69.9503	0.175314
228	44.6279	-69.8418	0.31194
229	44.6103	-69.7822	0.238113
230	44.5275	-69.7796	0.174189
231	44.1411	-69.4854	0.427501
232	44.4107	-69.6564	0.0265369
233	44.3667	-69.6046	-0.178685
234	44.4302	-69.5473	0.12768
235	44.5482	-68.9896	0.528386
236	44.0657	-70.7718	0.243231
237	44.0252	-69.4873	-0.0733343
238	44.0372	-70.6554	0.197065
239	44.3285	-69.8858	0.159038
240	43.9552	-70.5894	0.263383
241	44.0848	-70.886	-0.431346
242	44.2697	-69.9801	0.270119
243	43.1498	-72.1488	0.972409
244	43.2878	-71.9368	1.11126
245	43.6642	-72.0339	1.62321
248	43.4434	-71.3111	1.2296
251	44.3494	-71.6709	0.515398
252	43.021	-72.1414	-0.239353
253	43.3911	-71.2277	-0.800273
254	43.4813	-71.3032	-0.102974
255	42.866	-71.2114	-0.137785
256	43.0693	-72.0868	0.395154
257	43.3614	-71.9501	0.110625
258	43.4885	-72.0417	-0.0127175
259	43.2427	-71.9127	1.35022
260	43.1684	-72.1212	-0.412837
261	42.9863	-72.0577	0.244721
262	43.433	-72.057	-0.559265
263	44.3096	-71.8827	0.791419
264	43.0872	-71.1381	1.35442
265	43.4095	-72.1165	1.43937
266	43.4288	-71.9594	0.248704
267	43.8273	-72.1502	-1.13789
268	43.319	-72.1079	1.19408
269	42.9171	-72.4396	0.699556
270	43.868	-71.7986	0.580436
271	43.4825	-72.1102	0.705864
272	43.4742	-71.3096	0.264413
273	43.2803	-71.9682	-0.708175
274	43.4668	-71.6827	0.989213
275	43.7175	-71.5576	0.358893
277	42.9329	-71.4489	-0.861457
281	57.9507	16.0895	0.00366654
282	56.5968	15.7255	-0.138073
284	57.0837	14.5308	0.190662
285	58.1531	12.1798	0.517985
286	57.1106	14.4794	0.195211
287	58.0244	12.0332	-1.06225
289	58.8998	15.1356	0.118713
290	59.8142	15.516	1.07919
295	58.814	11.6174	-0.0789659
296	56.6748	13.072	0.384993
297	57.5414	13.8159	0.0636733
298	59.1823	18.3112	-0.585484
299	57.7234	12.3319	0.482365
300	59.9339	15.5464	0.448432
302	59.8456	15.55	0.267167
304	56.7593	13.1765	0.479318
305	59.1163	17.3465	0.684496
306	44.5861	-73.3745	0.35418
307	47.8324	-118.408	-0.468573
308	45.1234	-93.0455	0.450137
310	46.7742	-95.8911	-0.469445
311	46.7765	-95.832	-0.843635
314	46.883	-95.8599	-0.431131
315	46.7431	-95.907	-0.669182
316	44.8354	-93.5181	-0.413332
317	44.8891	-93.6632	0.180825
318	44.8799	-93.7274	-0.439069
319	44.8683	-93.6947	-0.551047
320	44.8677	-93.6593	-0.526429
321	44.8411	-93.6735	-0.365293
322	44.8341	-93.6968	-0.0520444
324	44.9206	-93.306	0.109834
326	44.9075	-93.2405	-0.524578
327	44.9399	-93.3104	-0.231072
328	44.9825	-93.3231	-0.341501
329	44.9615	-93.3201	-0.0372352
330	44.9539	-93.309	-0.15555
332	44.8769	-93.4285	-0.138223
333	45.0052	-93.4148	-0.466477
334	44.9925	-93.4714	0.484461
336	45.1099	-93.5007	-0.409115
337	45.0881	-93.4668	-0.2002
338	45.2014	-93.5053	-0.239913
339	44.9147	-93.568	0.867044
341	44.9575	-93.6324	1.15013
342	45.0363	-93.6222	-0.28237
343	44.9873	-93.5614	0.723476
344	45.0253	-93.6448	-0.141716
345	44.9324	-93.7163	-0.54342
346	45.0652	-93.7404	-0.140856
349	45.2745	-94.2828	-1.07919
350	45.0281	-92.9861	-0.344485
351	45.1101	-93.0136	0.0805448
352	45.0246	-93.058	0.223767
353	45.0171	-93.0716	0.29279
354	45.01	-93.0609	0.46569
357	44.9928	-93.0563	0.346464
358	44.9733	-93.0052	-0.383544
360	44.9048	-93.1493	-0.507176
362	44.9982	-93.1119	-0.10045
363	44.9799	-93.1411	0.0572776
364	45.0388	-93.1235	0.207529
365	45.0332	-93.1518	-0.213366
366	45.098	-93.1372	0.0276119
368	45.0724	-93.1992	0.0972737
370	45.0587	-93.1652	-0.426534
371	45.0693	-93.1227	0.254394
372	45.0532	-93.1365	-0.467595
374	45.04	-93.1724	-0.224732
375	45.0445	-93.1167	0.0830352
376	45.0447	-93.2261	0.177158
377	44.6931	-93.3907	-1.33525
379	44.7166	-93.4442	0.409973
380	45.1563	-92.8043	0.236624
382	44.9507	-92.9806	-0.0212413
383	44.906	-92.98	0.247818
384	45.0687	-92.9739	0.507428
385	45.3152	-94.1274	0.646048
388	45.2755	-94.258	-1.43701
389	36.4209	-93.8474	0.116547
390	36.3656	-92.5749	0.120634
391	36.2492	-92.2379	0.0166338
392	35.5209	-91.9951	0.0749104
393	34.8609	-92.5021	-0.791048
394	34.7978	-92.8514	0.0338523
396	40.9734	-96.8539	-0.0293583
397	41.2189	-96.1616	-0.227599
398	33.4458	-80.3214	-0.263535
399	33.3164	-80.0569	0.119156
402	-38.172	176.36	0.152777
403	-38.2989	176.393	-0.331383
404	-38.1193	176.414	-0.423239
405	-38.2944	176.501	-0.295626
406	-38.0226	176.533	-0.674953
407	-38.0311	176.42	0.084612
408	-38.0536	176.585	0.323416
409	-38.0608	176.269	0.00959357
410	-38.195	176.33	-0.000633817
412	41.9642	-84.2742	-0.312759
414	44.0731	-86.4442	0.491804
415	39.5628	-84.7406	0.0205475
416	47.1496	-94.421	1.22593
418	39.0203	-90.9217	-0.313215
419	38.7353	-90.7619	-0.315496
420	36.9311	-90.2806	-0.708885
421	39.7514	-92.515	-0.818206
422	40.1803	-91.8269	-0.753726
424	39.3933	-94.2631	-0.414694
425	38.0064	-94.0461	0.208662
427	37.3153	-93.23	-0.315232
428	37.9969	-91.6917	-0.162957
429	40.0058	-91.975	-0.855027
430	38.9056	-92.1222	-0.325812
431	39.0617	-93.67	-0.0097547
432	39.5223	-91.6467	-0.0406875
434	40.4264	-94.8578	-0.342779
435	40.3495	-94.7776	-0.392126
436	40.4977	-91.7668	-0.736387
437	38.8458	-93.7779	1.14507
438	38.5911	-92.8072	0.578299
439	37.7297	-90.6347	1.03461
440	55.5827	35.8585	0.478998
441	41.2275	-122.384	-0.0153883

## Sheet: Fig. 2
Fig. 2 Long-term variations of air and lake water temperatures. Air temperature, AT; epilimnetic temperature, ET; hypolimnetic temperature, HT; air temperature trend, ATT; epilimnetic temperature trend, ETT; hypolimnetic temperature trend, HTT; ETT–ATT, the difference between ETT and ATT in summer; HTT–ATT, the difference between HTT and ATT in summer; ETT–HTT, the difference between ETT and HTT …
LakeID	AT (°C)	ET (°C)	HT (°C)	ATT (°C per decade)	ETT (°C per decade)	HTT (°C per decade)	ETT-ATT (°C per decade)	HTT-ATT (°C per decade)	ETT-HTT (°C per decade)
1	18.6135	20.9644	8.97217	0.467247	0.0875	0.252941	-0.379747	-0.214306	-0.165441
2	17.5345	22.0055	9.29545	0.364567	-0.4	0.123077	-0.764567	-0.24149	-0.523077
3	18.5417	21.1016	NA	0.723646	1.06842	NA	0.344775	NA	NA
4	16.8027	16.6525	7.26	0.608303	0.64375	0.3	0.0354465	-0.308303	0.34375
5	17.4034	21.0087	7.66278	0.759434	1.1	-1.19231	0.340566	-1.95174	2.29231
6	20.2918	22.0195	6.88963	0.38614	-0.289474	0.05	-0.675614	-0.33614	-0.339474
7	20.7341	23.0463	7.00417	0.290784	0.733182	0.103571	0.442398	-0.187212	0.62961
8	19.9685	23.5757	9.59478	0.389506	0.8	-0.307692	0.410494	-0.697199	1.10769
10	18.48	21.211	5.95077	0.212213	0.3875	-0.336364	0.175287	-0.548577	0.723864
11	18.4362	21.2295	5.48556	0.254061	0.0153846	0.118182	-0.238676	-0.135879	-0.102797
12	18.3908	21.0228	5.65412	0.491887	1.02159	-0.47	0.529704	-0.961887	1.49159
15	18.1766	23.6589	6.31355	0.35815	0.783333	0.05	0.425184	-0.30815	0.733333
18	19.4637	21.2686	NA	0.522671	1.97389	NA	1.45122	NA	NA
20	18.4626	17.9412	11.2206	0.28652	0.8	-0.375	0.51348	-0.66152	1.175
21	21.2813	16.585	10.1713	0.890415	0.666667	-0.0777778	-0.223748	-0.968193	0.744444
22	20.5776	24.0338	8.13393	0.252851	0.586759	0.0543158	0.333908	-0.198535	0.532443
23	17.818	23.067	6.07212	0.631148	0.387121	-0.220635	-0.244027	-0.851783	0.607756
24	19.3516	21.9417	7.24	0.799316	0.416667	-0.22	-0.38265	-1.01932	0.636667
25	14.7464	20.9639	6.32227	0.68661	0.811765	0.528571	0.125155	-0.158039	0.283193
26	18.766	19.5393	NA	0.201005	0.233333	NA	0.0323287	NA	NA
27	18.6394	22.0435	9.71543	0.190174	0.147059	0.215	-0.0431147	0.0248265	-0.0679412
29	18.6394	22.1217	8.80657	0.190174	0.12381	-0.456522	-0.066364	-0.646695	0.580331
30	21.7571	25.0819	8.5895	0.707562	0.403846	-0.00596591	-0.303716	-0.713528	0.409812
31	22.0104	23.9297	11.9738	0.180214	0.308088	-0.339286	0.127875	-0.519499	0.647374
32	21.9776	24.4874	13.5171	0.3306	-0.04625	-0.206667	-0.37685	-0.537266	0.160417
33	18.766	22.2133	6.87429	0.201005	0.258824	0.354545	0.0578189	0.153541	-0.0957219
35	18.766	21.3841	7.25914	0.201005	0.203448	0.214815	0.00244368	0.0138102	-0.0113665
36	21.9007	24.4271	NA	0.654272	0.444643	NA	-0.209629	NA	NA
37	14.7048	19.8783	NA	1.14167	1.4	NA	0.258329	NA	NA
38	14.8253	22.0498	13.19	0.728722	0.770673	-0.623109	0.0419514	-1.35183	1.39378
39	19.3921	22.3299	NA	0.814561	0.535897	NA	-0.278663	NA	NA
40	14.9237	18.6907	10.4613	-0.315612	-0.481818	0.4	-0.166206	0.715612	-0.881818
41	17.3617	20.8297	9.09767	0.863967	0.98	-0.792857	0.116033	-1.65682	1.77286
44	17.3055	20.4615	11.8559	0.794174	1.10778	0.1625	0.313604	-0.631674	0.945278
45	16.3324	12.6894	6.55286	-0.170198	-0.0482143	0.0816667	0.121983	0.251864	-0.129881
46	18.1386	22.6378	6.68757	0.153521	-0.25	-0.2	-0.403521	-0.353521	-0.05
47	18.1386	22.5873	5.04108	0.153521	-0.28961	-0.0411538	-0.443131	-0.194675	-0.248457
48	18.7418	22.8003	5.5527	0.151635	0.0652941	-0.1225	-0.0863409	-0.274135	0.187794
49	18.1386	22.783	8.60838	0.153521	-0.0649123	-0.292823	-0.218433	-0.446344	0.227911
50	17.9044	22.5954	5.09216	0.171241	-0.188889	-0.0462222	-0.36013	-0.217463	-0.142667
51	18.1386	23.3322	NA	0.153521	-0.184583	NA	-0.338104	NA	NA
52	18.0561	22.6286	7.80054	0.16672	0.05	-0.231099	-0.11672	-0.397819	0.281099
53	18.1386	22.6838	4.80919	0.153521	-0.366039	-0.105556	-0.51956	-0.259076	-0.260484
54	18.1636	22.8452	5.7	0.115921	-0.55	-0.257738	-0.665921	-0.373659	-0.292262
55	27.3268	22.5735	9.00103	0.140496	0.359167	-0.597712	0.218671	-0.738209	0.956879
56	17.7231	21.893	8.69765	0.496083	1.25222	1.15857	0.756139	0.662488	0.0936508
57	18.0196	22.3278	5.515	0.283483	0.20947	-0.1	-0.0740134	-0.383483	0.30947
59	17.7782	22.0631	NA	0.60013	1.54091	NA	0.940779	NA	NA
62	18.2277	18.4505	NA	0.770909	1.98958	NA	1.21867	NA	NA
64	18.1903	21.1525	8.40941	0.599094	1.42786	-0.00357143	0.828763	-0.602665	1.43143
66	17.7231	21.8637	8.02588	0.496083	1.16111	0.1625	0.665028	-0.333583	0.998611
68	17.7711	22.7596	7.52278	0.610654	0.683333	-0.336364	0.0726791	-0.947018	1.0197
69	18.711	21.7691	8.34882	0.719545	2.03333	0.53125	1.31379	-0.188295	1.50208
70	18.2853	22.1426	10.1011	0.608303	1.02143	0.228571	0.413125	-0.379732	0.792857
72	17.7711	21.5461	6.67778	0.610654	0.933333	0.02	0.322679	-0.590654	0.913333
73	18.674	21.4086	8.36667	0.661199	1.76	0.56	1.0988	-0.101199	1.2
74	17.7782	20.357	NA	0.60013	1.2	NA	0.59987	NA	NA
76	21.2479	22.7785	7.88318	0.511327	1.23333	-1.56667	0.722006	-2.07799	2.8
78	19.787	22.64	10.5666	0.370964	0.665625	-0.0891765	0.294661	-0.460141	0.754801
80	25.1172	23.6914	NA	-0.187025	-0.570833	NA	-0.383808	NA	NA
81	25.3865	24.4878	NA	1.92519	1.7	NA	-0.225192	NA	NA
82	25.5333	27.8565	NA	0.579651	0.44125	NA	-0.138401	NA	NA
84	24.9069	22.0241	NA	0.773848	0.441176	NA	-0.332672	NA	NA
85	25.1364	19.7946	10.3243	0.358672	0.09	-0.615789	-0.268672	-0.974461	0.705789
86	25.4496	27.0071	14.9957	0.678831	0.123077	0.642857	-0.555754	-0.0359739	-0.51978
87	24.7774	21.2514	NA	0.731728	0.0375	NA	-0.694228	NA	NA
88	24.1191	20.4461	13.1552	0.687647	-0.0769231	-0.7	-0.76457	-1.38765	0.623077
89	25.4114	22.2794	NA	0.491124	-1.14773	NA	-1.63885	NA	NA
91	25.5414	25.7238	NA	0.610822	0.752632	NA	0.141809	NA	NA
92	25.1359	17.4502	9.04	0.370272	0.128571	-0.322222	-0.2417	-0.692494	0.450794
93	25.2491	25.0793	11.6088	0.735552	-0.109091	0.140175	-0.844643	-0.595376	-0.249266
94	25.9438	22.5971	16.7895	0.724674	-0.3	0.554545	-1.02467	-0.170129	-0.854545
95	26.0011	21.2814	16.2281	0.830487	-0.305	-1.15601	-1.13549	-1.9865	0.85101
96	25.9073	25.6377	NA	0.51647	-0.0961538	NA	-0.612624	NA	NA
98	24.8238	23.2195	15.933	0.830466	-0.08	-1.4875	-0.910466	-2.31797	1.4075
99	13.0941	18.2747	6.60711	0.379639	0.466667	0.152632	0.0870281	-0.227007	0.314035
100	18.4236	22.2146	5.0427	0.355558	0.140476	0.0595455	-0.215082	-0.296012	0.0809307
101	16.9439	21.4367	6.23889	0.22422	0.123661	0.00638945	-0.100559	-0.217831	0.117271
104	17.9787	19.4345	7.43061	0.507279	0.242222	-0.156481	-0.265056	-0.66376	0.398704
105	18.7115	17.4525	14.9209	-0.338638	0.566667	-0.511765	0.905304	-0.173127	1.07843
106	18.432	20.8298	NA	-0.204237	0.216667	NA	0.420904	NA	NA
107	18.4257	19.251	NA	-0.290249	0.330769	NA	0.621019	NA	NA
108	18.1865	21.0847	NA	-0.374319	-0.0386364	NA	0.335683	NA	NA
110	17.7683	16.405	12.7643	-0.0404498	0.633333	0.236364	0.673783	0.276813	0.39697
111	17.8059	20.3804	NA	0.0905109	0.25	NA	0.159489	NA	NA
113	17.4284	18.2287	NA	0.728366	0.644048	NA	-0.0843182	NA	NA
114	21.9302	20.0777	14.5823	0.159366	0.24	-0.295	0.080634	-0.454366	0.535
115	18.1929	19.5126	5.86031	0.401916	0.475128	-0.183176	0.0732119	-0.585093	0.658305
119	26.8011	28.5733	13.7135	0.137791	0.116667	0.2	-0.021124	0.0622094	-0.0833333
120	27.0378	23.5187	17.9737	0.230895	0.143889	0.378986	-0.0870061	0.148091	-0.235097
122	18.1596	20.5794	5.14417	0.0874253	0.592157	-0.112542	0.504732	-0.199967	0.704699
124	19.6225	22.7454	6.02769	0.248807	0.507143	-0.209091	0.258336	-0.457898	0.716234
129	24.8754	28.2182	NA	0.499306	0.509091	NA	0.00978527	NA	NA
130	20.155	22.9067	12.0948	0.104623	0.683897	0.1675	0.579274	0.0628769	0.516397
132	21.7287	23.4582	7.68136	-0.340194	0.3	0.13	0.640194	0.470194	0.17
133	22.124	19.4177	12.2883	-0.119331	0.23961	-0.773018	0.358941	-0.653687	1.01263
134	21.3619	23.4492	7.15952	0.242125	1.45344	0.2625	1.21132	0.0203751	1.19094
136	22.3252	23.4969	NA	-0.902904	-0.0448718	NA	0.858033	NA	NA
137	21.8906	24.1472	8.4625	-0.116077	0.626667	0.272556	0.742744	0.388634	0.35411
138	21.9936	22.2692	14.6611	-0.123763	0.4375	-0.450906	0.561263	-0.327143	0.888406
139	21.8915	24.2186	NA	-0.462399	-0.471429	NA	-0.00902982	NA	NA
141	19.9801	23.1084	NA	0.510526	0.7625	NA	0.251974	NA	NA
142	20.3347	23.8923	7.28919	0.231144	0.36803	-0.0390476	0.136886	-0.270192	0.407078
143	20.3506	24.3171	5.46972	0.231175	0.528176	0.055	0.297002	-0.176175	0.473176
144	20.2304	16.3648	8.24081	0.241457	0.381534	0.176538	0.140077	-0.0649188	0.204996
146	17.9636	17.8148	14.7335	0.323371	0.671429	-0.56	0.348058	-0.883371	1.23143
147	19.8147	18.4779	13.4642	0.242715	0.469565	0.0761905	0.22685	-0.166525	0.393375
148	20.5818	24.1678	NA	0.713577	-0.664803	NA	-1.37838	NA	NA
149	20.6289	22.1016	NA	0.29607	0.306522	NA	0.0104514	NA	NA
151	20.5691	24.1468	9.34111	0.301213	1.25	0.164286	0.948787	-0.136927	1.08571
152	20.5691	23.9817	8.92222	0.301213	0.875	-0.0333333	0.573787	-0.334546	0.908333
153	20.5396	23.9093	10.7336	0.234631	0.414962	0.0192118	0.180331	-0.215419	0.39575
154	20.6228	15.9637	8.48261	0.348632	-0.0333333	-0.0411765	-0.381966	-0.389809	0.00784314
155	20.5691	21.8589	NA	0.301213	0.55	NA	0.248787	NA	NA
156	19.3415	23.9183	5.75316	0.539245	0.56	-0.0222222	0.0207552	-0.561467	0.582222
158	19.4012	24.2374	6.092	0.598034	0.957143	0.138636	0.359109	-0.459398	0.818506
159	19.3886	24.1762	9.16393	0.173381	0.485952	0.0561625	0.312571	-0.117219	0.42979
160	20.5552	24.0053	8.27207	0.28505	0.465	0.09	0.17995	-0.19505	0.375
161	19.8837	23.9988	NA	0.581068	0.359375	NA	-0.221693	NA	NA
162	20.6973	20.5265	NA	0.708034	0.453333	NA	-0.254701	NA	NA
163	20.5597	23.8471	9.30033	0.278333	0.605	-0.0423077	0.326667	-0.320641	0.647308
164	20.5691	24.1519	6.98111	0.301213	0.357143	0.116667	0.0559299	-0.184546	0.240476
165	21.013	16.9937	9.83103	0.199712	0.65	-0.308333	0.450288	-0.508046	0.958333
166	20.5489	24.2616	7.23143	0.334003	0.497059	-0.10625	0.163056	-0.440253	0.603309
167	19.3099	21.1941	NA	0.254194	0.173333	NA	-0.0808611	NA	NA
168	19.373	15.879	9.91069	0.197547	0.442222	0.0727273	0.244675	-0.12482	0.369495
169	19.3553	17.4669	11.6193	0.279908	0.48	0.06	0.200092	-0.219908	0.42
170	19.373	23.9491	6.00069	0.197547	0.347	0.0211806	0.149453	-0.176367	0.325819
171	19.3415	23.4522	6.26526	0.539245	0.428571	0.142857	-0.110673	-0.396388	0.285714
172	19.373	16.9107	9.44897	0.197547	0.516667	-0.0105556	0.319119	-0.208103	0.527222
173	20.2304	23.8503	7.23432	0.241457	0.8	0.0192928	0.558543	-0.222164	0.780707
174	20.2304	17.9102	11.3546	0.241457	0.559167	0.131667	0.317709	-0.109791	0.4275
175	20.9496	23.4603	9.43	0.205733	0.516518	0.0273333	0.310785	-0.178399	0.489185
176	19.373	24.2727	7.91414	0.197547	0.0419872	0.107143	-0.15556	-0.0904045	-0.0651557
177	19.373	24.2299	7.88793	0.197547	0.0608333	0.0527778	-0.136714	-0.14477	0.00805556
178	20.5396	19.0455	14.3033	0.234631	0.303846	-0.105263	0.069215	-0.339894	0.409109
179	20.6026	21.2196	NA	0.204736	0.4	NA	0.195264	NA	NA
180	20.584	20.2642	NA	0.200669	-0.278571	NA	-0.47924	NA	NA
181	20.2421	24.4711	NA	0.316381	0.457143	NA	0.140762	NA	NA
182	17.9675	19.4212	5.7664	0.380365	0.715038	-0.889011	0.334672	-1.26938	1.60405
184	17.1573	19.7453	NA	0.290875	0.514286	NA	0.22341	NA	NA
185	17.2939	20.4007	NA	-0.0805194	0.646154	NA	0.726673	NA	NA
186	19.8126	17.3529	12.2774	0.39672	0.025	-1.29167	-0.37172	-1.68839	1.31667
187	20.3394	24.1573	8.71083	0.438449	0.971875	-0.252778	0.533426	-0.691226	1.22465
188	20.4104	20.4711	NA	0.289571	1.19286	NA	0.903286	NA	NA
189	21.158	17.3034	10.2728	0.589068	-0.0428571	-0.206667	-0.631926	-0.795735	0.16381
190	21.0629	24.5014	10.7319	0.405536	0.558333	0.1	0.152798	-0.305536	0.458333
191	19.3441	19.1312	12.7004	0.380851	0.406667	-0.236364	0.0258159	-0.617214	0.64303
192	21.1053	16.9545	10.2936	0.321311	0.84881	-0.123611	0.527498	-0.444922	0.972421
193	19.3783	24.3524	10.0005	0.661902	0.523718	-0.39375	-0.138184	-1.05565	0.917468
194	20.2832	23.5011	9.9475	0.386802	0.959717	-0.278462	0.572915	-0.665263	1.23818
195	20.438	23.9366	11.9285	0.354403	0.74	-0.0368421	0.385597	-0.391245	0.776842
196	20.9864	24.1395	7.75826	0.617119	0.925	-0.111111	0.307881	-0.72823	1.03611
197	20.1792	23.8218	7.2725	0.615989	1.53333	-0.6925	0.917344	-1.30849	2.22583
198	20.3594	23.431	NA	0.254272	0.431818	NA	0.177546	NA	NA
199	20.3402	21.4966	NA	0.208829	0.430769	NA	0.22194	NA	NA
200	20.2575	23.9967	7.74238	0.564223	0.477778	-0.0320513	-0.0864455	-0.596275	0.509829
201	20.3981	18.169	12.185	0.229216	0.0888889	-0.981818	-0.140327	-1.21103	1.07071
203	20.3425	24.1822	15.6389	0.24374	0.273	-0.980442	0.0292605	-1.22418	1.25344
204	20.4987	22.052	7.15083	0.204623	1.19167	-0.0919591	0.987044	-0.296582	1.28363
205	21.0392	24.0529	11.9154	0.312539	0.959341	0.2	0.646802	-0.112539	0.759341
206	21.1247	19.1069	NA	0.228922	0.2	NA	-0.028922	NA	NA
207	19.7897	22.1509	NA	0.448514	0.4	NA	-0.0485135	NA	NA
210	14.7996	22.1692	12.1867	0.65136	0.785784	-0.491667	0.134424	-1.14303	1.27745
211	15.0127	18.8352	13.7908	0.8085	1.07157	0.396176	0.263069	-0.412323	0.675392
212	15.4828	20.13	16.4943	0.595814	1.05682	-0.0426471	0.461004	-0.638461	1.09947
213	16.0343	20.3554	NA	0.492593	0.733333	NA	0.24074	NA	NA
214	21.0874	24.2514	6.8004	0.509368	0.573889	-0.00555556	0.0645206	-0.514924	0.579444
215	20.1922	23.8845	12.2695	-0.172101	0.409091	-0.0171429	0.581192	0.154958	0.426234
216	20.3402	23.321	11.3971	0.208829	0.49	-0.292308	0.281171	-0.501137	0.782308
220	20.5064	23.8731	8.0504	0.175139	0.0244444	0.315038	-0.150695	0.139898	-0.290593
221	20.6353	19.9715	NA	0.237738	0.4	NA	0.162262	NA	NA
222	20.1323	23.7158	8.16214	0.264237	0.903125	-0.0647773	0.638888	-0.329014	0.967902
223	20.344	23.4074	11.7477	0.459607	0.611765	0.32	0.152158	-0.139607	0.291765
224	20.1479	17.9461	11.7055	0.184797	0.192308	-0.0714286	0.00751096	-0.256225	0.263736
225	20.3178	23.838	7.78903	0.267685	0.492308	0.0857143	0.224622	-0.181971	0.406593
226	20.3097	23.4277	7.78028	0.270357	0.445671	-0.0354167	0.175314	-0.305774	0.481088
228	20.1427	23.7256	NA	0.204727	0.516667	NA	0.31194	NA	NA
229	20.3073	23.455	NA	0.261887	0.5	NA	0.238113	NA	NA
230	20.3475	23.649	11.3148	0.295042	0.469231	0.0555556	0.174189	-0.239486	0.413675
231	20.2978	23.4344	9.97379	0.340832	0.768333	0.00217391	0.427501	-0.338659	0.766159
232	20.2472	19.3449	13.9248	0.163463	0.19	-0.38	0.0265369	-0.543463	0.57
233	20.2089	20.3455	7.06242	0.187397	0.00871212	-0.434091	-0.178685	-0.621488	0.442803
234	20.149	23.055	10.6219	0.255291	0.382971	0.08	0.12768	-0.175291	0.302971
235	18.994	22.5282	9.05259	0.438281	0.966667	0.06	0.528386	-0.378281	0.906667
236	20.5691	24.1407	7.88556	0.301213	0.544444	0	0.243231	-0.301213	0.544444
237	20.7095	23.7293	NA	0.429178	0.355844	NA	-0.0733343	NA	NA
238	20.5667	18.2766	13.6532	0.236268	0.433333	-0.355556	0.197065	-0.591824	0.788889
239	20.3425	24.1682	9.00167	0.24374	0.402778	0.135417	0.159038	-0.108323	0.267361
240	21.013	19.5371	15.3352	0.199712	0.463095	-0.169444	0.263383	-0.369157	0.63254
241	19.7781	24.23	NA	0.931346	0.5	NA	-0.431346	NA	NA
242	20.3402	18.516	13.5716	0.208829	0.478947	-0.4	0.270119	-0.608829	0.878947
243	20.4042	23.1074	NA	0.819257	1.79167	NA	0.972409	NA	NA
244	20.3937	24.2803	11.0167	0.555408	1.66667	0.5	1.11126	-0.0554075	1.16667
245	19.2897	22.5248	NA	0.489287	2.1125	NA	1.62321	NA	NA
248	20.883	24.1008	9.84063	0.738094	1.96769	0.308333	1.2296	-0.429761	1.65936
251	17.9131	23.2581	NA	0.488448	1.00385	NA	0.515398	NA	NA
252	20.59	23.3307	6.48647	0.0312757	-0.208077	0.0452381	-0.239353	0.0139624	-0.253315
253	20.8931	24.2447	NA	1.40027	0.6	NA	-0.800273	NA	NA
254	20.8516	14.2605	7.7908	0.490474	0.3875	0.554386	-0.102974	0.0639118	-0.166886
255	22.3405	24.9095	7.94238	0.63324	0.495455	0.443651	-0.137785	-0.189589	0.0518038
256	20.7975	23.37	NA	1.32181	1.71696	NA	0.395154	NA	NA
257	20.2017	20.0222	NA	0.632232	0.742857	NA	0.110625	NA	NA
258	20.0034	22.9048	NA	0.284146	0.271429	NA	-0.0127175	NA	NA
259	20.2645	17.1629	10.8793	0.583115	1.93333	0.5	1.35022	-0.0831147	1.43333
260	20.2665	19.9049	13.3356	0.924503	0.511667	-0.88	-0.412837	-1.8045	1.39167
261	20.3567	22.4976	8.69222	0.705279	0.95	-0.025	0.244721	-0.730279	0.975
262	19.9039	20.5738	NA	0.319265	-0.24	NA	-0.559265	NA	NA
263	19.0031	22.8997	5.93957	0.316274	1.10769	0.247368	0.791419	-0.0689053	0.860324
264	21.9084	24.6833	8.53133	0.117012	1.47143	-0.0153846	1.35442	-0.132397	1.48681
265	19.951	23.6947	NA	0.387903	1.82727	NA	1.43937	NA	NA
266	20.2175	23.5092	8.04688	0.533604	0.782308	0.525	0.248704	-0.00860354	0.257308
267	19.5681	24.0061	7.232	0.937886	-0.2	0.609091	-1.13789	-0.328795	-0.809091
268	20.1712	22.3782	NA	0.823494	2.01758	NA	1.19408	NA	NA
269	20.3056	23.3886	9.90222	0.575444	1.275	0.866667	0.699556	0.291223	0.408333
270	19.7632	22.263	7.26294	0.537898	1.11833	-0.266667	0.580436	-0.804564	1.385
271	19.8767	20.9034	NA	0.232232	0.938095	NA	0.705864	NA	NA
272	20.8516	23.8621	6.494	0.490474	0.754887	0.2875	0.264413	-0.202974	0.467387
273	20.0991	20.5543	NA	0.595079	-0.113095	NA	-0.708175	NA	NA
274	20.3818	19.4252	13.3889	0.674424	1.66364	-0.22	0.989213	-0.894424	1.88364
275	19.9291	24.0433	11.434	0.941107	1.3	-0.375	0.358893	-1.31611	1.675
277	21.8234	20.4129	NA	1.04812	0.186667	NA	-0.861457	NA	NA
281	16.5126	19.0891	7.3884	0.13175	0.135417	-0.236667	0.00366654	-0.368417	0.372083
282	16.783	18.7147	5.81083	0.30474	0.166667	-0.52	-0.138073	-0.82474	0.686667
284	15.9438	17.8354	NA	0.303456	0.494118	NA	0.190662	NA	NA
285	16.5485	19.0218	7.10885	0.204237	0.722222	-0.06	0.517985	-0.264237	0.782222
286	15.9563	12.6663	7.91167	0.148361	0.343571	-0.127778	0.195211	-0.276138	0.471349
287	16.5028	12.5199	7.62696	0.412253	-0.65	1.22857	-1.06225	0.816319	-1.87857
289	16.5316	13.0316	7.66478	0.30856	0.427273	-0.16	0.118713	-0.46856	0.587273
290	16.1086	18.8161	8.933	0.113034	1.19222	-1.01	1.07919	-1.12303	2.20222
295	16.4072	11.8157	7.55417	0.265424	0.186458	0.500702	-0.0789659	0.235277	-0.314243
296	16.4213	13.5607	8.33269	0.335007	0.72	0.135714	0.384993	-0.199293	0.584286
297	15.7041	13.2932	10.4841	-0.00367333	0.06	-0.566667	0.0636733	-0.562993	0.626667
298	16.7359	19.9199	7.82565	0.296595	-0.288889	-0.233333	-0.585484	-0.529928	-0.0555556
299	16.3201	19.812	10.8542	0.185135	0.6675	0.366484	0.482365	0.181348	0.301016
300	15.8114	13.7384	8.00208	0.101568	0.55	-0.538095	0.448432	-0.639663	1.0881
302	16.1383	18.5606	10.2523	0.17569	0.442857	-0.122222	0.267167	-0.297912	0.565079
304	16.0131	18.5246	7.7445	0.400228	0.879545	0.0825175	0.479318	-0.31771	0.797028
305	17.0025	14.3552	NA	0.216337	0.900833	NA	0.684496	NA	NA
306	20.6355	21.0068	6.81333	0.37582	0.73	0.103571	0.35418	-0.272249	0.626429
307	23.403	17.3918	7.28812	0.770277	0.301705	-0.0732955	-0.468573	-0.843573	0.375
308	22.1199	23.3547	NA	0.211767	0.661905	NA	0.450137	NA	NA
310	20.1347	21.8671	NA	0.649445	0.18	NA	-0.469445	NA	NA
311	20.0762	20.4268	14.723	0.811817	-0.0318182	0.432353	-0.843635	-0.379464	-0.464171
314	19.7005	18.967	NA	0.311131	-0.12	NA	-0.431131	NA	NA
315	20.3506	22.086	NA	0.269182	-0.4	NA	-0.669182	NA	NA
316	21.9343	24.3529	10.0324	0.746665	0.333333	-0.491667	-0.413332	-1.23833	0.825
317	22.1477	25.7188	6.70826	0.362925	0.54375	-0.6	0.180825	-0.962925	1.14375
318	22.2922	23.2797	NA	0.326569	-0.1125	NA	-0.439069	NA	NA
319	22.3502	25.3036	6.86304	0.151047	-0.4	-0.65	-0.551047	-0.801047	0.25
320	22.5007	25.3406	NA	0.163096	-0.363333	NA	-0.526429	NA	NA
321	22.3095	24.6199	13.7245	0.345293	-0.02	-1.53333	-0.365293	-1.87863	1.51333
322	22.6008	24.9553	NA	-0.284824	-0.336869	NA	-0.0520444	NA	NA
324	22.0292	24.427	7.73867	0.432473	0.542308	-0.0913043	0.109834	-0.523778	0.633612
326	21.9781	22.6411	NA	0.701501	0.176923	NA	-0.524578	NA	NA
327	21.9698	24.3236	7.97926	0.664405	0.433333	-0.12	-0.231072	-0.784405	0.553333
328	21.9781	17.8856	NA	0.701501	0.36	NA	-0.341501	NA	NA
329	22.0292	24.8825	7.18067	0.432473	0.395238	-0.171429	-0.0372352	-0.603902	0.566667
330	22.0292	16.9081	9.53533	0.432473	0.276923	-0.23	-0.15555	-0.662473	0.506923
332	22.252	16.2692	9.57045	0.384377	0.246154	-1.11429	-0.138223	-1.49866	1.36044
333	22.1637	21.6494	NA	0.48731	0.0208333	NA	-0.466477	NA	NA
334	22.3511	25.318	NA	0.155539	0.64	NA	0.484461	NA	NA
336	22.2796	25.2884	7.24238	0.325898	-0.0832168	-0.583654	-0.409115	-0.909552	0.500437
337	22.2104	25.1514	8.92913	0.462105	0.261905	-0.482353	-0.2002	-0.944458	0.744258
338	22.1072	24.177	NA	0.0161627	-0.22375	NA	-0.239913	NA	NA
339	22.1813	24.5641	11.7694	-0.0503771	0.816667	-0.745	0.867044	-0.694623	1.56167
341	22.2639	25.8356	8.09706	-0.208464	0.941667	-0.148182	1.15013	0.060282	1.08985
342	22.2245	24.6357	10.3579	0.21314	-0.0692308	-0.6	-0.28237	-0.81314	0.530769
343	22.6276	19.3517	13.7812	-0.881809	-0.158333	-1.07682	0.723476	-0.195009	0.918485
344	22.2613	24.5873	13.9565	0.159108	0.0173913	-1.1	-0.141716	-1.25911	1.11739
345	22.3954	20.7128	NA	-0.0440799	-0.5875	NA	-0.54342	NA	NA
346	22.1634	21.1531	NA	0.37419	0.233333	NA	-0.140856	NA	NA
349	21.8732	23.3306	15.7041	0.254194	-0.825	-2.04881	-1.07919	-2.303	1.22381
350	21.9728	21.511	NA	0.514971	0.170486	NA	-0.344485	NA	NA
351	22.0492	22.2161	19.4418	0.219455	0.3	-0.0368421	0.0805448	-0.256297	0.336842
352	22.0114	23.3695	NA	0.270122	0.493889	NA	0.223767	NA	NA
353	22.0114	24.2281	10.2725	0.270122	0.562912	-0.656667	0.29279	-0.926789	1.21958
354	22.0114	24.1683	NA	0.270122	0.735812	NA	0.46569	NA	NA
357	22.0328	24.2155	6.57694	0.267362	0.613826	-0.435417	0.346464	-0.702779	1.04924
358	21.9627	23.4539	NA	0.3891	0.00555556	NA	-0.383544	NA	NA
360	22.4233	23.5083	NA	0.207176	-0.3	NA	-0.507176	NA	NA
362	21.9728	24.8297	5.58563	0.514971	0.414522	-0.174342	-0.10045	-0.689313	0.588864
363	22.0017	22.8342	NA	0.471965	0.529242	NA	0.0572776	NA	NA
364	21.9728	20.6154	NA	0.514971	0.7225	NA	0.207529	NA	NA
365	22.0556	24.6509	10.5519	0.276699	0.0633333	0.148662	-0.213366	-0.128037	-0.0853289
366	22.1355	23.8288	NA	0.272388	0.3	NA	0.0276119	NA	NA
368	22.0284	21.2245	NA	0.383495	0.480769	NA	0.0972737	NA	NA
370	22.1135	22.6938	NA	0.718842	0.292308	NA	-0.426534	NA	NA
371	22.0332	19.6414	NA	0.470606	0.725	NA	0.254394	NA	NA
372	21.9924	23.3938	NA	0.55298	0.0853846	NA	-0.467595	NA	NA
374	22.1141	18.0901	10.3427	0.268153	0.0434211	-0.05	-0.224732	-0.318153	0.0934211
375	22.0361	24.2708	5.27	0.291965	0.375	-0.15	0.0830352	-0.441965	0.525
376	22.019	24.3999	6.264	0.558556	0.735714	-0.475	0.177158	-1.03356	1.21071
377	22.476	23.929	NA	-0.289752	-1.625	NA	-1.33525	NA	NA
379	22.3785	18.6416	11.2844	0.19836	0.608333	-0.13	0.409973	-0.32836	0.738333
380	21.78	25.3074	7.6915	0.599487	0.836111	-0.288194	0.236624	-0.887682	1.12431
382	22.5659	24.8466	6.65706	0.0962413	0.075	-0.76	-0.0212413	-0.856241	0.835
383	22.5019	24.6913	5.98667	0.0855151	0.333333	-1.1	0.247818	-1.18552	1.43333
384	22.0272	18.2378	12.6154	0.553563	1.06099	-0.215147	0.507428	-0.76871	1.27614
385	21.2539	20.93	NA	1.99241	2.63846	NA	0.646048	NA	NA
388	21.7238	22.9612	19.8159	0.14326	-1.29375	0.508712	-1.43701	0.365452	-1.80246
389	25.7563	28.4673	9.42216	0.251061	0.367609	0.363563	0.116547	0.112502	0.00404594
390	26.4384	28.7092	11.5462	0.158429	0.279062	0.337469	0.120634	0.17904	-0.0584062
391	26.478	29.0857	11.2533	0.237962	0.254596	0.242593	0.0166338	0.00463079	0.012003
392	26.7493	29.0513	10.172	0.32509	0.4	0.365	0.0749104	0.0399104	0.035
393	27.3774	24.571	10.305	0.641048	-0.15	0.1875	-0.791048	-0.453548	-0.3375
394	27.2178	29.6885	9.75	0.320314	0.354167	0.103125	0.0338523	-0.217189	0.251042
396	25.1376	25.4445	NA	0.0584059	0.0290476	NA	-0.0293583	NA	NA
397	24.6534	24.7899	NA	-0.650179	-0.877778	NA	-0.227599	NA	NA
398	26.895	27.9729	NA	-0.158688	-0.422222	NA	-0.263535	NA	NA
399	26.5983	28.1819	NA	-0.17632	-0.0571637	NA	0.119156	NA	NA
402	17.0605	21.0572	11.2054	0.459355	0.612132	-0.0892857	0.152777	-0.548641	0.701418
403	17.5356	21.6917	10.8479	0.370272	0.0388889	-0.545455	-0.331383	-0.915726	0.584343
404	18.4392	20.6876	11.8333	0.683239	0.26	-0.14	-0.423239	-0.823239	0.4
405	17.4791	20.207	NA	0.390626	0.095	NA	-0.295626	NA	NA
406	18.5228	21.04	NA	0.341619	-0.333333	NA	-0.674953	NA	NA
407	18.4429	17.561	14.7261	0.348721	0.433333	-0.207692	0.084612	-0.556414	0.641026
408	18.4538	20.9424	11.6867	0.312443	0.635859	0.0291667	0.323416	-0.283276	0.606692
409	17.6834	20.7113	NA	0.216543	0.226136	NA	0.00959357	NA	NA
410	17.068	20.6958	11.9245	0.668967	0.668333	0.266544	-0.000633817	-0.402423	0.401789
412	21.9877	25.2486	10.6013	0.434187	0.121429	-0.496429	-0.312759	-0.930616	0.617857
414	20.9127	21.9226	17.2553	-0.641804	-0.15	0.82	0.491804	1.4618	-0.97
415	23.5373	22.6922	NA	0.279453	0.3	NA	0.0205475	NA	NA
416	20.1344	22.768	NA	0.0026448	1.22857	NA	1.22593	NA	NA
418	25.2996	28.3398	6.59	0.549643	0.236429	-0.246863	-0.313215	-0.796506	0.483291
419	25.5157	26.9888	NA	1.16742	0.851923	NA	-0.315496	NA	NA
420	26.2436	26.9952	15.1538	0.443885	-0.265	-1.76857	-0.708885	-2.21246	1.50357
421	24.7782	24.4724	NA	0.506931	-0.311275	NA	-0.818206	NA	NA
422	24.4939	20.0284	NA	0.64934	-0.104386	NA	-0.753726	NA	NA
424	25.0417	22.4653	NA	0.641479	0.226786	NA	-0.414694	NA	NA
425	26.1707	27.9562	NA	0.462052	0.670714	NA	0.208662	NA	NA
427	25.2603	18.323	11.7654	0.673982	0.35875	-0.124615	-0.315232	-0.798598	0.483365
428	25.2052	21.3137	NA	0.582957	0.42	NA	-0.162957	NA	NA
429	24.5858	22.3249	NA	0.538777	-0.31625	NA	-0.855027	NA	NA
430	25.1481	23.8508	NA	0.546591	0.220779	NA	-0.325812	NA	NA
431	25.5174	26.5083	NA	0.593326	0.583571	NA	-0.0097547	NA	NA
432	25.3549	19.6505	13.0004	0.390688	0.35	1.00909	-0.0406875	0.618403	-0.659091
434	24.8182	22.9196	NA	-0.268888	-0.611667	NA	-0.342779	NA	NA
435	25.1716	24.7502	NA	-0.302874	-0.695	NA	-0.392126	NA	NA
436	24.5139	17.9624	NA	0.0113874	-0.725	NA	-0.736387	NA	NA
437	25.9471	24.5968	NA	-0.0825712	1.0625	NA	1.14507	NA	NA
438	25.7331	19.326	NA	0.0667011	0.645	NA	0.578299	NA	NA
439	24.9062	24.7858	NA	-0.076867	0.957738	NA	1.03461	NA	NA
440	17.6446	17.6194	5.86556	0.825764	1.30476	0.025	0.478998	-0.800764	1.27976
441	20.6653	20.0063	5.12296	0.369234	0.353846	-0.2	-0.0153883	-0.569234	0.553846

## Sheet: Fig. 3
Fig. 3a Pairwise correlations between water temperature differences and lake geomorphometry, land use, climate, and trophic state examined by Spearman’s correlation coefficient.						Fig. 3b, c Importance of lake geomorphology, land use, climate, and trophic variables in explaining the response of lake water temperatures to air temperature explored using random forest analysis.							Fig. 3d Variation partitioning analysis of the relative contributions of lake geomorphology, land use, climate, and trophic variables to the response of lake water temperatures to air temperature.
	ETT–ATT		HTT–ATT			ETT–ATT			HTT–ATT					ETT–ATT		HTT–ATT
	Spearman Corr.	p-value	Spearman Corr.	p-value			%IncMSE	%IncMSE.pval		%IncMSE	%IncMSE.pval			Adj.R.square	p-value		Adj.R.square	p-value
Area	0.10195	0.05852	0.15491	0.019		Agriculture	1.99848	0.70297	Res time	-0.856423	0.871287		Lake geomorphology	0.02721	0.004	Land use	0.05629	0.001
Max depth	0.04943	0.35997	0.14747	0.02564		Shrubland	2.76807	0.376238	WS	0.133103	0.752475		Land use	0.00606	0.044	Climate	0.21652	0.001
Area/depth	0.06868	0.2032	0.13662	0.03885		Water	2.93576	0.257426	SpAT	1.83033	0.524752		Climate	0.21642	0.001	Trophic	0.01465	0.032
Volume	0.12348	0.02179	0.17247	0.00892		Max depth	3.55411	0.158416	Elevation	2.60585	0.514851		Lake geomorphology | Land use	0.00035	0.8	Land use | Climte	-0.0137	0.286
Res time	-0.04887	0.36548	-0.0085	0.89819		Res time	3.64888	0.158416	Area/depth	2.60824	0.910891		Land use | Climate	0.05279	0.035	Climate | Trophic	-0.0167	0.032
Elevation	-0.05201	0.33549	-0.10218	0.12311		FaAT	3.70121	0.148515	Water	2.95971	0.336634		Lake geomorphology | Climate	-0.02048	0.237	Land use | Trophic	0.01089	0.06
Wshd	0.03507	0.51618	0.13868	0.03597		Area/depth	4.077	0.485149	Agriculture	2.99649	0.574257		Lake geomorphology | Land use | Climate	-0.00605	0.451	Land use | Climte| Trophic	-0.00664	0.7
Agriculture	-0.10677	0.04752	0.05484	0.4088		Wshd	5.06326	0.237624	FaAT	3.07451	0.316832		Residuals	0.7237		Residuals	0.73869
Development	-0.12654	0.01871	-0.13473	0.04166		Secchi	5.21485	0.069604	Wshd	3.27649	0.811881
Water	-0.06245	0.24729	-0.03658	0.58182		SpAT	5.25841	0.0594059	LE	3.31244	0.653465
Forest	0.24687	3.47068e-06	0.19648	0.00282		LE	5.36257	0.118812	TSP	3.50521	0.465347
Wetland	0.13912	0.00968	0.06236	0.34753		H	5.46207	0.0891089	Grass	3.65049	0.415842
Grass	-0.13823	0.01016	-0.03159	0.63439		LR	5.9063	0.0891089	Humidity	4.44601	0.455446
Shrubland	0.07719	0.15255	0.0522	0.43175		Volume	6.12566	0.108911	WiAT	4.48664	0.19802
WS	-0.35567	1.00283e-11	-0.01669	0.80162		TSP	6.43672	0.0594059	SR	5.37375	0.138614
TSP	0.15105	0.00493	0.07612	0.25127		Grass	6.47544	0.039604	Wetland	5.4418	0.188119
SR	0.0147	0.78562	-0.12106	0.06745		Area	6.7489	0.0495049	Max depth	5.45191	0.0891089
LR	0.20754	0.000103039	-0.05099	0.44255		Wetland	7.01536	0.00990099	H	5.55817	0.178218
H	-0.15157	0.00478	0.07745	0.24305		Development	8.38076	0.00990099	Volume	5.95159	0.366337
LE	0.12865	0.01681	-0.01024	0.87752		SR	8.42721	0.029703	Secchi	6.32529	0.019802
SuAT	-0.16533	0.00206	-0.42301	2.34736e-11		Forest	9.72769	0.00990099	Shrubland	6.51405	0.039604
SpAT	0.01938	0.71977	-0.13661	0.03886		Elevation	11.6246	0.00990099	Area	7.01943	0.122772
FaAT	0.03589	0.50641	-0.22163	0.000731309		WiAT	11.8356	0.00990099	Development	7.71461	0.0493069
WiAT	0.21101	7.82863e-05	0.13765	0.03738		SuAT	12.2139	0.00990099	LR	8.68562	0.019802
Humidity	0.3375	1.22822e-10	0.01367	0.83694		Humidity	16.0097	0.00990099	Forest	12.9027	0.00990099
Secchi	-0.08009	0.15552	-0.02691	0.69827		WS	16.0991	0.00990099	SuAT	18.2987	0.00990099

## Sheet: Fig. 4
Fig. 4 The response of lake epilimnetic temperature to air temperature changes varied with air temperature. ETT–ATT, the difference between ETT and ATT in summer.
LakeID	Summer air temperature (°C)	ETT-ATT (°C per decade)
1	18.6135	-0.379747
2	17.5345	-0.764567
3	18.5417	0.344775
4	16.8027	0.0354465
5	17.4034	0.340566
6	20.2918	-0.675614
7	20.7341	0.442398
8	19.9685	0.410494
10	18.48	0.175287
11	18.4362	-0.238676
12	18.3908	0.529704
15	18.1766	0.425184
18	19.4637	1.45122
20	18.4626	0.51348
21	21.2813	-0.223748
22	20.5776	0.333908
23	17.818	-0.244027
24	19.3516	-0.38265
25	14.7464	0.125155
26	18.766	0.0323287
27	18.6394	-0.0431147
29	18.6394	-0.066364
30	21.7571	-0.303716
31	22.0104	0.127875
32	21.9776	-0.37685
33	18.766	0.0578189
35	18.766	0.00244368
36	21.9007	-0.209629
37	14.7048	0.258329
38	14.8253	0.0419514
39	19.3921	-0.278663
40	14.9237	-0.166206
41	17.3617	0.116033
44	17.3055	0.313604
45	16.3324	0.121983
46	18.1386	-0.403521
47	18.1386	-0.443131
48	18.7418	-0.0863409
49	18.1386	-0.218433
50	17.9044	-0.36013
51	18.1386	-0.338104
52	18.0561	-0.11672
53	18.1386	-0.51956
54	18.1636	-0.665921
55	27.3268	0.218671
56	17.7231	0.756139
57	18.0196	-0.0740134
59	17.7782	0.940779
62	18.2277	1.21867
64	18.1903	0.828763
66	17.7231	0.665028
68	17.7711	0.0726791
69	18.711	1.31379
70	18.2853	0.413125
72	17.7711	0.322679
73	18.674	1.0988
74	17.7782	0.59987
76	21.2479	0.722006
78	19.787	0.294661
80	25.1172	-0.383808
81	25.3865	-0.225192
82	25.5333	-0.138401
84	24.9069	-0.332672
85	25.1364	-0.268672
86	25.4496	-0.555754
87	24.7774	-0.694228
88	24.1191	-0.76457
89	25.4114	-1.63885
91	25.5414	0.141809
92	25.1359	-0.2417
93	25.2491	-0.844643
94	25.9438	-1.02467
95	26.0011	-1.13549
96	25.9073	-0.612624
98	24.8238	-0.910466
99	13.0941	0.0870281
100	18.4236	-0.215082
101	16.9439	-0.100559
104	17.9787	-0.265056
105	18.7115	0.905304
106	18.432	0.420904
107	18.4257	0.621019
108	18.1865	0.335683
110	17.7683	0.673783
111	17.8059	0.159489
113	17.4284	-0.0843182
114	21.9302	0.080634
115	18.1929	0.0732119
119	26.8011	-0.021124
120	27.0378	-0.0870061
122	18.1596	0.504732
124	19.6225	0.258336
129	24.8754	0.00978527
130	20.155	0.579274
132	21.7287	0.640194
133	22.124	0.358941
134	21.3619	1.21132
136	22.3252	0.858033
137	21.8906	0.742744
138	21.9936	0.561263
139	21.8915	-0.00902982
141	19.9801	0.251974
142	20.3347	0.136886
143	20.3506	0.297002
144	20.2304	0.140077
146	17.9636	0.348058
147	19.8147	0.22685
148	20.5818	-1.37838
149	20.6289	0.0104514
151	20.5691	0.948787
152	20.5691	0.573787
153	20.5396	0.180331
154	20.6228	-0.381966
155	20.5691	0.248787
156	19.3415	0.0207552
158	19.4012	0.359109
159	19.3886	0.312571
160	20.5552	0.17995
161	19.8837	-0.221693
162	20.6973	-0.254701
163	20.5597	0.326667
164	20.5691	0.0559299
165	21.013	0.450288
166	20.5489	0.163056
167	19.3099	-0.0808611
168	19.373	0.244675
169	19.3553	0.200092
170	19.373	0.149453
171	19.3415	-0.110673
172	19.373	0.319119
173	20.2304	0.558543
174	20.2304	0.317709
175	20.9496	0.310785
176	19.373	-0.15556
177	19.373	-0.136714
178	20.5396	0.069215
179	20.6026	0.195264
180	20.584	-0.47924
181	20.2421	0.140762
182	17.9675	0.334672
184	17.1573	0.22341
185	17.2939	0.726673
186	19.8126	-0.37172
187	20.3394	0.533426
188	20.4104	0.903286
189	21.158	-0.631926
190	21.0629	0.152798
191	19.3441	0.0258159
192	21.1053	0.527498
193	19.3783	-0.138184
194	20.2832	0.572915
195	20.438	0.385597
196	20.9864	0.307881
197	20.1792	0.917344
198	20.3594	0.177546
199	20.3402	0.22194
200	20.2575	-0.0864455
201	20.3981	-0.140327
203	20.3425	0.0292605
204	20.4987	0.987044
205	21.0392	0.646802
206	21.1247	-0.028922
207	19.7897	-0.0485135
210	14.7996	0.134424
211	15.0127	0.263069
212	15.4828	0.461004
213	16.0343	0.24074
214	21.0874	0.0645206
215	20.1922	0.581192
216	20.3402	0.281171
220	20.5064	-0.150695
221	20.6353	0.162262
222	20.1323	0.638888
223	20.344	0.152158
224	20.1479	0.00751096
225	20.3178	0.224622
226	20.3097	0.175314
228	20.1427	0.31194
229	20.3073	0.238113
230	20.3475	0.174189
231	20.2978	0.427501
232	20.2472	0.0265369
233	20.2089	-0.178685
234	20.149	0.12768
235	18.994	0.528386
236	20.5691	0.243231
237	20.7095	-0.0733343
238	20.5667	0.197065
239	20.3425	0.159038
240	21.013	0.263383
241	19.7781	-0.431346
242	20.3402	0.270119
243	20.4042	0.972409
244	20.3937	1.11126
245	19.2897	1.62321
248	20.883	1.2296
251	17.9131	0.515398
252	20.59	-0.239353
253	20.8931	-0.800273
254	20.8516	-0.102974
255	22.3405	-0.137785
256	20.7975	0.395154
257	20.2017	0.110625
258	20.0034	-0.0127175
259	20.2645	1.35022
260	20.2665	-0.412837
261	20.3567	0.244721
262	19.9039	-0.559265
263	19.0031	0.791419
264	21.9084	1.35442
265	19.951	1.43937
266	20.2175	0.248704
267	19.5681	-1.13789
268	20.1712	1.19408
269	20.3056	0.699556
270	19.7632	0.580436
271	19.8767	0.705864
272	20.8516	0.264413
273	20.0991	-0.708175
274	20.3818	0.989213
275	19.9291	0.358893
277	21.8234	-0.861457
281	16.5126	0.00366654
282	16.783	-0.138073
284	15.9438	0.190662
285	16.5485	0.517985
286	15.9563	0.195211
287	16.5028	-1.06225
289	16.5316	0.118713
290	16.1086	1.07919
295	16.4072	-0.0789659
296	16.4213	0.384993
297	15.7041	0.0636733
298	16.7359	-0.585484
299	16.3201	0.482365
300	15.8114	0.448432
302	16.1383	0.267167
304	16.0131	0.479318
305	17.0025	0.684496
306	20.6355	0.35418
307	23.403	-0.468573
308	22.1199	0.450137
310	20.1347	-0.469445
311	20.0762	-0.843635
314	19.7005	-0.431131
315	20.3506	-0.669182
316	21.9343	-0.413332
317	22.1477	0.180825
318	22.2922	-0.439069
319	22.3502	-0.551047
320	22.5007	-0.526429
321	22.3095	-0.365293
322	22.6008	-0.0520444
324	22.0292	0.109834
326	21.9781	-0.524578
327	21.9698	-0.231072
328	21.9781	-0.341501
329	22.0292	-0.0372352
330	22.0292	-0.15555
332	22.252	-0.138223
333	22.1637	-0.466477
334	22.3511	0.484461
336	22.2796	-0.409115
337	22.2104	-0.2002
338	22.1072	-0.239913
339	22.1813	0.867044
341	22.2639	1.15013
342	22.2245	-0.28237
343	22.6276	0.723476
344	22.2613	-0.141716
345	22.3954	-0.54342
346	22.1634	-0.140856
349	21.8732	-1.07919
350	21.9728	-0.344485
351	22.0492	0.0805448
352	22.0114	0.223767
353	22.0114	0.29279
354	22.0114	0.46569
357	22.0328	0.346464
358	21.9627	-0.383544
360	22.4233	-0.507176
362	21.9728	-0.10045
363	22.0017	0.0572776
364	21.9728	0.207529
365	22.0556	-0.213366
366	22.1355	0.0276119
368	22.0284	0.0972737
370	22.1135	-0.426534
371	22.0332	0.254394
372	21.9924	-0.467595
374	22.1141	-0.224732
375	22.0361	0.0830352
376	22.019	0.177158
377	22.476	-1.33525
379	22.3785	0.409973
380	21.78	0.236624
382	22.5659	-0.0212413
383	22.5019	0.247818
384	22.0272	0.507428
385	21.2539	0.646048
388	21.7238	-1.43701
389	25.7563	0.116547
390	26.4384	0.120634
391	26.478	0.0166338
392	26.7493	0.0749104
393	27.3774	-0.791048
394	27.2178	0.0338523
396	25.1376	-0.0293583
397	24.6534	-0.227599
398	26.895	-0.263535
399	26.5983	0.119156
402	17.0605	0.152777
403	17.5356	-0.331383
404	18.4392	-0.423239
405	17.4791	-0.295626
406	18.5228	-0.674953
407	18.4429	0.084612
408	18.4538	0.323416
409	17.6834	0.00959357
410	17.068	-0.000633817
412	21.9877	-0.312759
414	20.9127	0.491804
415	23.5373	0.0205475
416	20.1344	1.22593
418	25.2996	-0.313215
419	25.5157	-0.315496
420	26.2436	-0.708885
421	24.7782	-0.818206
422	24.4939	-0.753726
424	25.0417	-0.414694
425	26.1707	0.208662
427	25.2603	-0.315232
428	25.2052	-0.162957
429	24.5858	-0.855027
430	25.1481	-0.325812
431	25.5174	-0.0097547
432	25.3549	-0.0406875
434	24.8182	-0.342779
435	25.1716	-0.392126
436	24.5139	-0.736387
437	25.9471	1.14507
438	25.7331	0.578299
439	24.9062	1.03461
440	17.6446	0.478998
441	20.6653	-0.0153883

## Sheet: Fig. 5
Fig. 5 Distributions of trend differences between water temperature to air temperature with water transparency.
LakeID	Log (Secchi depth)	ETT–ATT (°C per decade)	HTT–ATT (°C per decade)	Troph_status
1	0.688575	-0.379747	-0.214306	Mesotrophic
2	0.702626	-0.764567	-0.24149	Mesotrophic
3	0.0980666	0.344775	NA	Hypereutrophic
4	0.638402	0.0354465	-0.308303	Mesotrophic
5	0.411994	0.340566	-1.95174	Eutrophic
6	0.806029	-0.675614	-0.33614	Oligotrophic
7	NA	0.442398	-0.187212	NA
8	NA	0.410494	-0.697199	NA
10	0.826374	0.175287	-0.548577	Oligotrophic
11	0.595129	-0.238676	-0.135879	Mesotrophic
12	0.798975	0.529704	-0.961887	Oligotrophic
15	0.929534	0.425184	-0.30815	Oligotrophic
18	0.677016	1.45122	NA	Mesotrophic
20	0.834491	0.51348	-0.66152	Oligotrophic
21	0.42727	-0.223748	-0.968193	Eutrophic
22	0.873653	0.333908	-0.198535	Oligotrophic
23	NA	-0.244027	-0.851783	NA
24	0.51795	-0.38265	-1.01932	Mesotrophic
25	1.14855	0.125155	-0.158039	Oligotrophic
26	0.489958	0.0323287	NA	Mesotrophic
27	0.802363	-0.0431147	0.0248265	Oligotrophic
29	0.894364	-0.066364	-0.646695	Oligotrophic
30	0.197969	-0.303716	-0.713528	Eutrophic
31	0.270623	0.127875	-0.519499	Eutrophic
32	0.166613	-0.37685	-0.537266	Hypereutrophic
33	0.837588	0.0578189	0.153541	Oligotrophic
35	0.720962	0.00244368	0.0138102	Mesotrophic
36	-0.08302	-0.209629	NA	Hypereutrophic
37	0.967184	0.258329	NA	Oligotrophic
38	1.06723	0.0419514	-1.35183	Oligotrophic
39	NA	-0.278663	NA	NA
40	NA	-0.166206	0.715612	NA
41	0.235865	0.116033	-1.65682	Eutrophic
44	NA	0.313604	-0.631674	NA
45	1.2047	0.121983	0.251864	Oligotrophic
46	0.824794	-0.403521	-0.353521	Oligotrophic
47	0.514917	-0.443131	-0.194675	Mesotrophic
48	0.578391	-0.0863409	-0.274135	Mesotrophic
49	0.501466	-0.218433	-0.446344	Mesotrophic
50	0.630895	-0.36013	-0.217463	Mesotrophic
51	0.824794	-0.338104	NA	Oligotrophic
52	0.857398	-0.11672	-0.397819	Oligotrophic
53	0.77497	-0.51956	-0.259076	Mesotrophic
54	0.719356	-0.665921	-0.373659	Mesotrophic
55	0.722428	0.218671	-0.738209	Mesotrophic
56	0.654233	0.756139	0.662488	Mesotrophic
57	0.777572	-0.0740134	-0.383483	Mesotrophic
59	0.706216	0.940779	NA	Mesotrophic
62	0.620331	1.21867	NA	Mesotrophic
64	0.392076	0.828763	-0.602665	Eutrophic
66	0.902707	0.665028	-0.333583	Oligotrophic
68	0.643453	0.0726791	-0.947018	Mesotrophic
69	0.517351	1.31379	-0.188295	Mesotrophic
70	0.631782	0.413125	-0.379732	Mesotrophic
72	0.401783	0.322679	-0.590654	Eutrophic
73	0.808061	1.0988	-0.101199	Oligotrophic
74	0.531329	0.59987	NA	Mesotrophic
76	1.04393	0.722006	-2.07799	Oligotrophic
78	0.924987	0.294661	-0.460141	Oligotrophic
80	-0.0738998	-0.383808	NA	Hypereutrophic
81	-0.106793	-0.225192	NA	Hypereutrophic
82	-0.226558	-0.138401	NA	Hypereutrophic
84	0.10721	-0.332672	NA	Hypereutrophic
85	0.723082	-0.268672	-0.974461	Mesotrophic
86	0.254538	-0.555754	-0.0359739	Eutrophic
87	0.560559	-0.694228	NA	Mesotrophic
88	0.146802	-0.76457	-1.38765	Hypereutrophic
89	0.120903	-1.63885	NA	Eutrophic
91	-0.0533769	0.141809	NA	Hypereutrophic
92	0.524921	-0.2417	-0.692494	Mesotrophic
93	-0.0217053	-0.844643	-0.595376	Hypereutrophic
94	0.435729	-1.02467	-0.170129	Eutrophic
95	0.541267	-1.13549	-1.9865	Mesotrophic
96	0.144945	-0.612624	NA	Hypereutrophic
98	0.228668	-0.910466	-2.31797	Eutrophic
99	0.681852	0.0870281	-0.227007	Mesotrophic
100	0.541377	-0.215082	-0.296012	Mesotrophic
101	0.678629	-0.100559	-0.217831	Mesotrophic
104	0.513788	-0.265056	-0.66376	Mesotrophic
105	0.609837	0.905304	-0.173127	Mesotrophic
106	-0.140575	0.420904	NA	Hypereutrophic
107	0.231377	0.621019	NA	Eutrophic
108	-0.241954	0.335683	NA	Hypereutrophic
110	0.121431	0.673783	0.276813	Hypereutrophic
111	0.0588879	0.159489	NA	Hypereutrophic
113	NA	-0.0843182	NA	NA
114	NA	0.080634	-0.454366	NA
115	1.07059	0.0732119	-0.585093	Oligotrophic
119	NA	-0.021124	0.0622094	NA
120	NA	-0.0870061	0.148091	NA
122	0.879335	0.504732	-0.199967	Oligotrophic
124	0.560734	0.258336	-0.457898	Mesotrophic
129	-0.129562	0.00978527	NA	Hypereutrophic
130	0.947133	0.579274	0.0628769	Oligotrophic
132	0.469658	0.640194	0.470194	Eutrophic
133	0.306192	0.358941	-0.653687	Eutrophic
134	0.717132	1.21132	0.0203751	Mesotrophic
136	NA	0.858033	NA	NA
137	0.472291	0.742744	0.388634	Mesotrophic
138	0.362709	0.561263	-0.327143	Eutrophic
139	0.194237	-0.00902982	NA	Eutrophic
141	0.557064	0.251974	NA	Mesotrophic
142	0.800606	0.136886	-0.270192	Oligotrophic
143	0.864561	0.297002	-0.176175	Oligotrophic
144	0.752111	0.140077	-0.0649188	Mesotrophic
146	0.486179	0.348058	-0.883371	Mesotrophic
147	0.259694	0.22685	-0.166525	Eutrophic
148	0.712734	-1.37838	NA	Mesotrophic
149	0.820037	0.0104514	NA	Oligotrophic
151	0.807635	0.948787	-0.136927	Oligotrophic
152	0.856505	0.573787	-0.334546	Oligotrophic
153	0.877685	0.180331	-0.215419	Oligotrophic
154	0.687102	-0.381966	-0.389809	Mesotrophic
155	0.848531	0.248787	NA	Oligotrophic
156	0.657609	0.0207552	-0.561467	Mesotrophic
158	0.732112	0.359109	-0.459398	Mesotrophic
159	0.808139	0.312571	-0.117219	Oligotrophic
160	0.730309	0.17995	-0.19505	Mesotrophic
161	0.403322	-0.221693	NA	Eutrophic
162	0.468174	-0.254701	NA	Eutrophic
163	0.893151	0.326667	-0.320641	Oligotrophic
164	0.683347	0.0559299	-0.184546	Mesotrophic
165	1.01817	0.450288	-0.508046	Oligotrophic
166	0.851761	0.163056	-0.440253	Oligotrophic
167	0.541291	-0.0808611	NA	Mesotrophic
168	0.788558	0.244675	-0.12482	Oligotrophic
169	0.804795	0.200092	-0.219908	Oligotrophic
170	0.748135	0.149453	-0.176367	Mesotrophic
171	0.528443	-0.110673	-0.396388	Mesotrophic
172	0.882564	0.319119	-0.208103	Oligotrophic
173	0.898607	0.558543	-0.222164	Oligotrophic
174	0.781717	0.317709	-0.109791	Oligotrophic
175	0.976603	0.310785	-0.178399	Oligotrophic
176	0.758573	-0.15556	-0.0904045	Mesotrophic
177	0.778775	-0.136714	-0.14477	Oligotrophic
178	0.845098	0.069215	-0.339894	Oligotrophic
179	0.700178	0.195264	NA	Mesotrophic
180	0.588168	-0.47924	NA	Mesotrophic
181	0.457409	0.140762	NA	Eutrophic
182	0.633428	0.334672	-1.26938	Mesotrophic
184	0.497103	0.22341	NA	Mesotrophic
185	0.545038	0.726673	NA	Mesotrophic
186	0.73853	-0.37172	-1.68839	Mesotrophic
187	0.465507	0.533426	-0.691226	Eutrophic
188	0.753364	0.903286	NA	Mesotrophic
189	0.815799	-0.631926	-0.795735	Oligotrophic
190	0.850238	0.152798	-0.305536	Oligotrophic
191	0.729383	0.0258159	-0.617214	Mesotrophic
192	0.839654	0.527498	-0.444922	Oligotrophic
193	0.655504	-0.138184	-1.05565	Mesotrophic
194	0.900835	0.572915	-0.665263	Oligotrophic
195	0.703342	0.385597	-0.391245	Mesotrophic
196	0.810904	0.307881	-0.72823	Oligotrophic
197	0.626469	0.917344	-1.30849	Mesotrophic
198	0.194024	0.177546	NA	Eutrophic
199	0.768735	0.22194	NA	Mesotrophic
200	0.531418	-0.0864455	-0.596275	Mesotrophic
201	0.665956	-0.140327	-1.21103	Mesotrophic
203	0.714888	0.0292605	-1.22418	Mesotrophic
204	0.616825	0.987044	-0.296582	Mesotrophic
205	0.818247	0.646802	-0.112539	Oligotrophic
206	0.848217	-0.028922	NA	Oligotrophic
207	0.956888	-0.0485135	NA	Oligotrophic
210	0.926621	0.134424	-1.14303	Oligotrophic
211	0.833041	0.263069	-0.412323	Oligotrophic
212	0.879772	0.461004	-0.638461	Oligotrophic
213	0.581288	0.24074	NA	Mesotrophic
214	0.907347	0.0645206	-0.514924	Oligotrophic
215	0.87725	0.581192	0.154958	Oligotrophic
216	0.572291	0.281171	-0.501137	Mesotrophic
220	0.646365	-0.150695	0.139898	Mesotrophic
221	0.456325	0.162262	NA	Eutrophic
222	0.745019	0.638888	-0.329014	Mesotrophic
223	0.789741	0.152158	-0.139607	Oligotrophic
224	0.805172	0.00751096	-0.256225	Oligotrophic
225	0.807317	0.224622	-0.181971	Oligotrophic
226	0.803836	0.175314	-0.305774	Oligotrophic
228	0.583969	0.31194	NA	Mesotrophic
229	0.554691	0.238113	NA	Mesotrophic
230	0.708326	0.174189	-0.239486	Mesotrophic
231	0.750189	0.427501	-0.338659	Mesotrophic
232	0.348619	0.0265369	-0.543463	Eutrophic
233	0.396464	-0.178685	-0.621488	Eutrophic
234	0.378	0.12768	-0.175291	Eutrophic
235	0.897979	0.528386	-0.378281	Oligotrophic
236	0.721047	0.243231	-0.301213	Mesotrophic
237	0.516807	-0.0733343	NA	Mesotrophic
238	0.800118	0.197065	-0.591824	Oligotrophic
239	0.53547	0.159038	-0.108323	Eutrophic
240	0.827436	0.263383	-0.369157	Oligotrophic
241	0.539371	-0.431346	NA	Mesotrophic
242	0.558456	0.270119	-0.608829	Mesotrophic
243	0.531372	0.972409	NA	Mesotrophic
244	0.751952	1.11126	-0.0554075	Mesotrophic
245	0.712439	1.62321	NA	Mesotrophic
248	0.685294	1.2296	-0.429761	Mesotrophic
251	0.444253	0.515398	NA	Eutrophic
252	0.935318	-0.239353	0.0139624	Oligotrophic
253	0.642465	-0.800273	NA	Mesotrophic
254	0.563778	-0.102974	0.0639118	Mesotrophic
255	0.775524	-0.137785	-0.189589	Mesotrophic
256	0.768869	0.395154	NA	Mesotrophic
257	0.532026	0.110625	NA	Mesotrophic
258	0.772426	-0.0127175	NA	Mesotrophic
259	0.764736	1.35022	-0.0831147	Mesotrophic
260	0.815661	-0.412837	-1.8045	Oligotrophic
261	1.01588	0.244721	-0.730279	Oligotrophic
262	0.594024	-0.559265	NA	Mesotrophic
263	0.682446	0.791419	-0.0689053	Mesotrophic
264	0.534612	1.35442	-0.132397	Mesotrophic
265	0.342094	1.43937	NA	Eutrophic
266	0.81522	0.248704	-0.00860354	Oligotrophic
267	0.653695	-1.13789	-0.328795	Mesotrophic
268	0.647774	1.19408	NA	Mesotrophic
269	0.935395	0.699556	0.291223	Oligotrophic
270	0.808549	0.580436	-0.804564	Oligotrophic
271	0.431364	0.705864	NA	Eutrophic
272	0.812579	0.264413	-0.202974	Oligotrophic
273	0.493597	-0.708175	NA	Mesotrophic
274	0.633595	0.989213	-0.894424	Mesotrophic
275	0.593761	0.358893	-1.31611	Mesotrophic
277	0.26968	-0.861457	NA	Eutrophic
281	0.762769	0.00366654	-0.368417	Oligotrophic
282	0.244071	-0.138073	-0.82474	Hypereutrophic
284	0.661121	0.190662	NA	Mesotrophic
285	0.477844	0.517985	-0.264237	Eutrophic
286	0.337242	0.195211	-0.276138	Eutrophic
287	0.992031	-1.06225	0.816319	Oligotrophic
289	0.30837	0.118713	-0.46856	Eutrophic
290	0.643972	1.07919	-1.12303	Mesotrophic
295	0.414486	-0.0789659	0.235277	Eutrophic
296	0.543113	0.384993	-0.199293	Mesotrophic
297	0.434417	0.0636733	-0.562993	Eutrophic
298	0.595346	-0.585484	-0.529928	Mesotrophic
299	0.738219	0.482365	0.181348	Mesotrophic
300	0.963788	0.448432	-0.639663	Oligotrophic
302	0.560767	0.267167	-0.297912	Mesotrophic
304	0.140376	0.479318	-0.31771	Hypereutrophic
305	0.651084	0.684496	NA	Mesotrophic
306	0.728421	0.35418	-0.272249	Mesotrophic
307	0.786424	-0.468573	-0.843573	Oligotrophic
308	0.448546	0.450137	NA	Eutrophic
310	0.19266	-0.469445	NA	Eutrophic
311	0.321893	-0.843635	-0.379464	Eutrophic
314	0.274302	-0.431131	NA	Eutrophic
315	0.357723	-0.669182	NA	Eutrophic
316	0.0960917	-0.413332	-1.23833	Hypereutrophic
317	0.33524	0.180825	-0.962925	Eutrophic
318	-0.264002	-0.439069	NA	Hypereutrophic
319	0.245083	-0.551047	-0.801047	Eutrophic
320	0.186639	-0.526429	NA	Hypereutrophic
321	-0.168945	-0.365293	-1.87863	Hypereutrophic
322	0.35275	-0.0520444	NA	Eutrophic
324	0.438842	0.109834	-0.523778	Eutrophic
326	-0.012712	-0.524578	NA	Hypereutrophic
327	0.435305	-0.231072	-0.784405	Eutrophic
328	0.178977	-0.341501	NA	Eutrophic
329	0.245002	-0.0372352	-0.603902	Eutrophic
330	-0.0796607	-0.15555	-0.662473	Hypereutrophic
332	0.215806	-0.138223	-1.49866	Eutrophic
333	0.0372605	-0.466477	NA	Hypereutrophic
334	0.27277	0.484461	NA	Eutrophic
336	0.203861	-0.409115	-0.909552	Hypereutrophic
337	0.0335986	-0.2002	-0.944458	Hypereutrophic
338	-0.19044	-0.239913	NA	Hypereutrophic
339	0.540624	0.867044	-0.694623	Eutrophic
341	0.416151	1.15013	0.060282	Eutrophic
342	-0.0562973	-0.28237	-0.81314	Hypereutrophic
343	0.579716	0.723476	-0.195009	Mesotrophic
344	0.057251	-0.141716	-1.25911	Hypereutrophic
345	-0.0364745	-0.54342	NA	Hypereutrophic
346	0.00725352	-0.140856	NA	Hypereutrophic
349	0.116881	-1.07919	-2.303	Hypereutrophic
350	0.300623	-0.344485	NA	Eutrophic
351	0.0240992	0.0805448	-0.256297	Hypereutrophic
352	-0.0872172	0.223767	NA	Hypereutrophic
353	0.172943	0.29279	-0.926789	Hypereutrophic
354	-0.0961567	0.46569	NA	Hypereutrophic
357	0.311106	0.346464	-0.702779	Eutrophic
358	0.0994295	-0.383544	NA	Hypereutrophic
360	0.262846	-0.507176	NA	Eutrophic
362	0.324282	-0.10045	-0.689313	Eutrophic
363	0.0323257	0.0572776	NA	Hypereutrophic
364	0.155431	0.207529	NA	Hypereutrophic
365	0.253526	-0.213366	-0.128037	Eutrophic
366	0.40016	0.0276119	NA	Eutrophic
368	-0.0188936	0.0972737	NA	Hypereutrophic
370	0.159567	-0.426534	NA	Hypereutrophic
371	0.436522	0.254394	NA	Eutrophic
372	0.0723418	-0.467595	NA	Hypereutrophic
374	0.272264	-0.224732	-0.318153	Eutrophic
375	0.393299	0.0830352	-0.441965	Eutrophic
376	0.29878	0.177158	-1.03356	Eutrophic
377	-0.00539823	-1.33525	NA	Hypereutrophic
379	-0.0742869	0.409973	-0.32836	Hypereutrophic
380	0.809795	0.236624	-0.887682	Oligotrophic
382	0.406859	-0.0212413	-0.856241	Eutrophic
383	0.200421	0.247818	-1.18552	Eutrophic
384	0.52053	0.507428	-0.76871	Mesotrophic
385	0.221849	0.646048	NA	Eutrophic
388	-0.0203981	-1.43701	0.365452	Hypereutrophic
389	0.72236	0.116547	0.112502	Mesotrophic
390	0.754943	0.120634	0.17904	Mesotrophic
391	0.709221	0.0166338	0.00463079	Mesotrophic
392	0.659628	0.0749104	0.0399104	Mesotrophic
393	0.478173	-0.791048	-0.453548	Eutrophic
394	0.504811	0.0338523	-0.217189	Eutrophic
396	-0.283475	-0.0293583	NA	Hypereutrophic
397	-0.119568	-0.227599	NA	Hypereutrophic
398	0.0265978	-0.263535	NA	Hypereutrophic
399	0.138303	0.119156	NA	Hypereutrophic
402	0.907365	0.152777	-0.548641	Oligotrophic
403	0.404073	-0.331383	-0.915726	Eutrophic
404	1.05256	-0.423239	-0.823239	Oligotrophic
405	0.692661	-0.295626	NA	Mesotrophic
406	0.399309	-0.674953	NA	Eutrophic
407	0.673502	0.084612	-0.556414	Mesotrophic
408	1.13301	0.323416	-0.283276	Oligotrophic
409	0.387821	0.00959357	NA	Eutrophic
410	0.807036	-0.000633817	-0.402423	Oligotrophic
412	0.357816	-0.312759	-0.930616	Eutrophic
414	0.299289	0.491804	1.4618	Eutrophic
415	-0.224754	0.0205475	NA	Hypereutrophic
416	0.322219	1.22593	NA	Eutrophic
418	0.33163	-0.313215	-0.796506	Eutrophic
419	-0.404714	-0.315496	NA	Hypereutrophic
420	-0.246353	-0.708885	-2.21246	Hypereutrophic
421	-0.0574959	-0.818206	NA	Hypereutrophic
422	0.0928609	-0.753726	NA	Hypereutrophic
424	-0.0868487	-0.414694	NA	Hypereutrophic
425	-0.319136	0.208662	NA	Hypereutrophic
427	0.417195	-0.315232	-0.798598	Eutrophic
428	0.193903	-0.162957	NA	Eutrophic
429	-0.0244763	-0.855027	NA	Hypereutrophic
430	-0.219827	-0.325812	NA	Hypereutrophic
431	-0.162664	-0.0097547	NA	Hypereutrophic
432	0.0710812	-0.0406875	0.618403	Hypereutrophic
434	-0.145158	-0.342779	NA	Hypereutrophic
435	0.133163	-0.392126	NA	Hypereutrophic
436	0.318309	-0.736387	NA	Eutrophic
437	-0.157464	1.14507	NA	Hypereutrophic
438	-0.174688	0.578299	NA	Hypereutrophic
439	0.105009	1.03461	NA	Hypereutrophic
440	0.0852192	0.478998	-0.800764	Hypereutrophic
441	1.04608	-0.0153883	-0.569234	Oligotrophic
